# Supplementary material for: Genome-wide analysis of lectin receptor-like kinases in Populus
Source: BMC Genomics. 2016 Sep 1;17(1):699. doi: 10.1186/s12864-016-3026-2 (PMC5007699; doi:10.1186/s12864-016-3026-2)
Supplement: Additional file 1: — The sequences of primers used for RT-PCR analysis in this study. (XLSX 8 kb) [file 12864_2016_3026_MOESM1_ESM.xlsx]

## Sheet: Sheet1
Primer ID	Sequence
Potri. 011G125000_For	AAACTTCAGCACCGCAATCT
Potri. 011G125000_Rev	CCGCCAATTATGTTCATGTG
Potri. 001G228300_For	TCTCGTATCACAACGCCAAA
Potri. 001G228300_Rev	CGTCGAAGCAACACTTGAAA
Potri. T021600_For	CCAGACCACAACCTCAACCT
Potri. T021600_Rev	ATGCTTGGCCTATCATTTGG
Potri. 007G004200_For	GAACTAATTCGGGCAACCAA
Potri. 007G004200_Rev	TTCTGTGCCTCAAACGACTG
Potri. 001G455500_For	CTCCTTTCAAGCCAGCATTC
Potri. 001G455500_Rev	AATGGCACTTTGCAGCTTCT
Potri. 001G160300_For	TAGATGGCTTCACCATGTGC
Potri. 001G160300_Rev	GCTCCGAACTCTTCATCCAG
PtUBCc_for (Potri.006G205700)	CTG AAG AAG GAG ATG ACA GCA CCA
PtUBCc_rev (Potri.006G205700)	GCA TCC CTT CAA CAC AGT TTC ACG
