# Supplementary material for: Genome-wide analysis of lectin receptor-like kinases in Populus
Source: BMC Genomics. 2016 Sep 1;17(1):699. doi: 10.1186/s12864-016-3026-2 (PMC5007699; doi:10.1186/s12864-016-3026-2)
Supplement: Additional file 2: — List of lectin domain-containing Populus proteins that lack the protein kinase domain. (XLSX 11 kb) [file 12864_2016_3026_MOESM2_ESM.xlsx]

## Sheet: Sheet1
ID	Structure	aa number	TM	signalP	b lectin	S-locus	EGF	PAN	DUF3403
Potri.003G211600	Bulb lectin	279	no	yes	26-148
Potri.010G005900	Bulb lectin::PAN	435	no	yes	39-163			382-412
Potri.010G008900	Bulb lectin::PAN	420	no	yes	39-163			367-397
Potri.011G066200	Bulb lectin::S-locus	443	overlap w/signalP	yes	42-163	232-348
Potri.011G110200	Bulb lectin	428	no	yes	35-180
Potri.011G110300	Bulb lectin::PAN	396	no	no	25-167			316-382
Potri.016G132500	Bulb lectin	465	425-450	yes	38-206
Potri.001G014500	Bulb lectin	250	no	yes	27-250
Potri.001G391300	Bulb lectin::PAN	431	overlap w/signalP	yes	44-186			351-429
Potri.008G016900	Bulb lectin::S-locus::PAN	487	no	yes	64-209	257-310		334-416
Potri.011G110000	Bulb lectin::PAN	456	426-488	yes	39-205			376-455
Potri.011G110500	Bulb lectin::PAN	426	no	yes	34-155			353-402
Potri.010G017400	Bulb lectin::S-locus::EGF::PAN	475	439-462	yes	23-181	208-316	283-319	338-418
Potri.010G017800	Bulb lectin::S-locus::EGF::PAN	438	no	yes	23-181	209-316	283-319	338-419
Potri.010G018100	Bulb lectin::S-locus::EGF::PAN	438	no	yes	23-181	209-316	283-319	338-419
Potri.010G018200	Bulb lectin::S-locus::EGF::PAN::DUF3403	516	no	yes	23-181	208-316	283-319	338-418	474-516

## Sheet: Sheet2
Potri.016G044400	legume lectin only		160
Potri.006G193200	legume lectin only		85
Potri.009G170200	legume lectin only		217
