# Supplementary material for: Genome-wide analysis of lectin receptor-like kinases in Populus
Source: BMC Genomics. 2016 Sep 1;17(1):699. doi: 10.1186/s12864-016-3026-2 (PMC5007699; doi:10.1186/s12864-016-3026-2)
Supplement: Additional file 4: — List of G-type PtLecRLKs. (XLSX 23 kb) [file 12864_2016_3026_MOESM4_ESM.xlsx]

## Sheet: G-type
GeneID	structure	aa length	TM prediction	Class	TM position	signal petpetide position	signal peptide prediction
Potri.011G038000	S-glyco::PAN::D-man::S-glyco::PAN::PK	1012	one TM	II	617-638
Potri.011G038800	Pro::D-man::S-glyco::PAN::PK::DUF3403	816	one TM	II	439-460	1-21	0.818
Potri.019G086300	D-man::S-glyco::PK	839	two TM (separately)	V	49-71:424-446	1-23	0.912
Potri.013G115800	D-man::S-glyco::PK	809	two TM (close connection)	IV	426-448:455-477	1-23	0.867
Potri.013G086100	D-man::S-glyco::PK	799	one TM	I	469-491	1-21	0.953
Potri.014G086900	D-man::S-glyco::PK	821	one TM	II	450-472	1-20	0.936
Potri.015G026300	D-man::S-glyco::PK	861	one TM	I	471-493	1-21	0.957
Potri.019G086400	D-man::S-glyco::PK	854	one TM	I	444-466
Potri.001G006100	D-man::S-glyco::PK	768	one TM	II	438-460
Potri.003G212000	D-man::S-glyco::PK	801	one TM	II	450-481	1-22	0.857
Potri.005G056800	D-man::S-glyco::PK	779	one TM	II	434-456	1-18	0.903
Potri.007G111100	D-man::S-glyco::PK	776	one TM	II	431-453	1-21	0.914
Potri.007G111200	D-man::S-glyco::PK	778	one TM	II	434-456	1-22	0.811
Potri.013G060000	D-man::S-glyco::PK	787	one TM	II	435-457	1-22	0.731
Potri.013G094000	D-man::S-glyco::PK	708	one TM	II	391-413	1-21	0.72
Potri.013G096000	D-man::S-glyco::PK	679	one TM	II	360-382
Potri.013G096400	D-man::S-glyco::PK	786	one TM	II	452-474	1-21	0.719
Potri.019G007300	D-man::S-glyco::PK	779	one TM	II	449-471	1-21	0.763
Potri.019G007600	D-man::S-glyco::PK	794	one TM	II	450-472	1-21	0.763
Potri.019G007700	D-man::S-glyco::PK	781	one TM	II	437-459	1-19	0.912
Potri.019G011400	D-man::S-glyco::PK	776	one TM	II	432-454	1-21	0.714
Potri.019G011800	D-man::S-glyco::PK	776	one TM	II	432-454	1-21	0.758
Potri.001G228200	D-man::S-glyco::PK	714	no TM	no TM	no TM	1-24	0.927
Potri.002G086500	D-man::S-glyco::PK	906	no TM	no TM	no TM	1-21	0.48
Potri.005G057000	D-man::S-glyco::PK	477	no TM	no TM	no TM	1-18	0.913
Potri.012G034900	D-man::S-glyco::PK	801	no TM	no TM	no TM	1-18	0.81
Potri.001G409300	D-man::S-glyco::PAN::PK::DUF3404	824	one TM	II	439-461	1-24	0.793
Potri.T022000	D-man::S-glyco::PAN::PK::DUF3404	772	no TM	no TM	no TM	1-22	0.782
Potri.001G411000	D-man::S-glyco::PAN::PK::DUF3403	824	two TM (separately)	VI	7-26: 444-466
Potri.011G033400	D-man::S-glyco::PAN::PK::DUF3403	869	two TM (separately)	VI	21-43:469-491
Potri.011G035600	D-man::S-glyco::PAN::PK::DUF3403	868	two TM (separately)	VI	21-43:468-490
Potri.019G120000	D-man::S-glyco::PAN::PK::DUF3403	1038	two TM (separately)	V	15-37:634-656
Potri.T023200	D-man::S-glyco::PAN::PK::DUF3403	825	two TM (close connection)	IV	450-472:493-510	1-21	0.714
Potri.T021700	D-man::S-glyco::PAN::PK::DUF3403	834	two TM (close connection)	IV	437-459:471-488	1-27	0.852
Potri.011G128600	D-man::S-glyco::PAN::PK::DUF3403	827	three TM (N-2 and middle)	VIII	37-59:90-107:444-466
Potri.001G413700	D-man::S-glyco::PAN::PK::DUF3403	815	one TM	I	432-454	1-21	0.916
Potri.001G413800	D-man::S-glyco::PAN::PK::DUF3403	831	one TM	I	444-831	1-29	0.802
Potri.001G414000	D-man::S-glyco::PAN::PK::DUF3403	813	one TM	II	443-465	1-29	0.724
Potri.011G128700	D-man::S-glyco::PAN::PK::DUF3403	828	one TM	I	444-466	1-26	0.898
Potri.T021900	D-man::S-glyco::PAN::PK::DUF3403	827	one TM	II	444-466	1-26	0.896
Potri.T023100	D-man::S-glyco::PAN::PK::DUF3403	808	one TM	II	434-456	1-20	0.863
Potri.005G014700	D-man::S-glyco::PAN::PK::DUF3403	828	one TM	I	425-447
Potri.011G037900	D-man::S-glyco::PAN::PK::DUF3403	779	one TM	I	410-432
Potri.T021500	D-man::S-glyco::PAN::PK::DUF3403	826	one TM	I	443-465	1-24	0.893
Potri.T021600	D-man::S-glyco::PAN::PK::DUF3403	775	one TM	I	397-419
Potri.001G412300	D-man::S-glyco::PAN::PK::DUF3403	813	one TM	III	48-70
Potri.001G134900	D-man::S-glyco::PAN::PK::DUF3403	818	one TM	II	421-443	1-22	0.763
Potri.001G412000	D-man::S-glyco::PAN::PK::DUF3403	824	one TM	II	431-453	1-19	0.837
Potri.001G412100	D-man::S-glyco::PAN::PK::DUF3403	822	one TM	II	439-461	1-22	0.867
Potri.001G412200	D-man::S-glyco::PAN::PK::DUF3403	824	one TM	II	441-463	1-22	0.861
Potri.001G413000	D-man::S-glyco::PAN::PK::DUF3403	808	one TM	II	427-449
Potri.004G028000	D-man::S-glyco::PAN::PK::DUF3403	834	one TM	II	431-453	1-25	0.817
Potri.010G015400	D-man::S-glyco::PAN::PK::DUF3403	805	one TM	II	426-448	1-22	0.7
Potri.011G034400	D-man::S-glyco::PAN::PK::DUF3403	811	one TM	II	437-459	1-22	0.804
Potri.011G037100	D-man::S-glyco::PAN::PK::DUF3403	839	one TM	II	435-457	1-29	0.728
Potri.011G039200	D-man::S-glyco::PAN::PK::DUF3403	832	one TM	II	439-461	1-20	0.703
Potri.011G125200	D-man::S-glyco::PAN::PK::DUF3403	817	one TM	II	445-467	1-20	0.605
Potri.011G128900	D-man::S-glyco::PAN::PK::DUF3403	821	one TM	II	439-461	1-22	0.898
Potri.T021100	D-man::S-glyco::PAN::PK::DUF3403	789	one TM	II	428-450	1-22	0.904
Potri.T021200	D-man::S-glyco::PAN::PK::DUF3403	825	one TM	II	442-464	1-24	0.893
Potri.T022600	D-man::S-glyco::PAN::PK::DUF3403	819	one TM	II	431-453	1-20	0.833
Potri.T022800	D-man::S-glyco::PAN::PK::DUF3403	817	one TM	II	432-454	1-21	0.797
Potri.T023400	D-man::S-glyco::PAN::PK::DUF3403	809	one TM	II	434-456	1-20	0.817
Potri.T023500	D-man::S-glyco::PAN::PK::DUF3403	824	one TM	II	444-466	1-28	0.593
Potri.001G411100	D-man::S-glyco::PAN::PK::DUF3403	785	no TM	no TM	no TM
Potri.001G411700	D-man::S-glyco::PAN::PK::DUF3403	810	no TM	no TM	no TM	1-19	0.738
Potri.001G413400	D-man::S-glyco::PAN::PK::DUF3403	771	no TM	no TM	no TM	1-20	0.888
Potri.001G414200	D-man::S-glyco::PAN::PK::DUF3403	699	no TM	no TM	no TM
Potri.005G014800	D-man::S-glyco::PAN::PK::DUF3403	846	no TM	no TM	no TM	1-23	0.853
Potri.005G014900	D-man::S-glyco::PAN::PK::DUF3403	814	no TM	no TM	no TM	1-26	0.806
Potri.005G018000	D-man::S-glyco::PAN::PK::DUF3403	724	no TM	no TM	no TM	1-24	0.859
Potri.011G036600	D-man::S-glyco::PAN::PK::DUF3403	768	no TM	no TM	no TM	1-23	0.773
Potri.011G125100	D-man::S-glyco::PAN::PK::DUF3403	784	no TM	no TM	no TM	1-30	0.647
Potri.011G129000	D-man::S-glyco::PAN::PK::DUF3403	794	no TM	no TM	no TM
Potri.011G129300	D-man::S-glyco::PAN::PK::DUF3403	761	no TM	no TM	no TM	1-24	0.82
Potri.005G018100	D-man::S-glyco::PAN::PK::DUF3403	845	no TM	no TM	noTM	1-26	0.777
Potri.011G128800	D-man::S-glyco::PAN::PK::DUF3403	780	no TM	no TM	no TM	1-26	0.827
Potri.004G027300	D-man::S-glyco::PAN::PK	831	two TM (separately)	VI	437-459
Potri.005G056700	D-man::S-glyco::PAN::PK	793	two TM (separately)	VI	16-38: 448-470
Potri.006G053700	D-man::S-glyco::PAN::PK	766	two TM (separately)	VI	7-29:441-463	1-29	0.569
Potri.016G053800	D-man::S-glyco::PAN::PK	763	two TM (separately)	VI	7-29:437-459
Potri.019G119600	D-man::S-glyco::PAN::PK	876	two TM (separately)	VI	21-43:462-484
Potri.019G119700	D-man::S-glyco::PAN::PK	841	two TM (separately)	VI	21-43:456-478
Potri.019G086200	D-man::S-glyco::PAN::PK	834	two TM (closely)	IV	246-265:427-449	1-19	0.888
Potri.001G414300	D-man::S-glyco::PAN::PK	640	one TM	I	439-461	1-24	0.793
Potri.T084300	D-man::S-glyco::PAN::PK	805	one TM	I	457-479	1-23	0.806
Potri.T157500	D-man::S-glyco::PAN::PK	673	one TM	I	444-466	1-26	0.9
Potri.004G027400	D-man::S-glyco::PAN::PK	836	one TM	I	436-458	1-26	0.738
Potri.011G034900	D-man::S-glyco::PAN::PK	795	one TM	I	421-443
Potri.011G038400	D-man::S-glyco::PAN::PK	806	one TM	I	430-452	1-24	0.816
Potri.016G102600	D-man::S-glyco::PAN::PK	799	one TM	I	456-478	1-28	0.768
Potri.016G102700	D-man::S-glyco::PAN::PK	807	one TM	I	456-478	1-28	0.714
Potri.016G102900	D-man::S-glyco::PAN::PK	819	one TM	I	476-498
Potri.001G412400	D-man::S-glyco::PAN::PK	797	one TM	II	426-448
Potri.001G413300	D-man::S-glyco::PAN::PK	790	one TM	II	440-462	1-20	0.89
Potri.011G033800	D-man::S-glyco::PAN::PK	722	one TM	II	439-461	1-22	0.795
Potri.011G034300	D-man::S-glyco::PAN::PK	807	one TM	II	436-458	1-22	0.819
Potri.011G035200	D-man::S-glyco::PAN::PK	811	one TM	II	435-457	1-22	0.644
Potri.011G035800	D-man::S-glyco::PAN::PK	813	one TM	II	439-461	1-22	0.795
Potri.011G036100	D-man::S-glyco::PAN::PK	808	one TM	II	434-456	1-22	0.76
Potri.011G036400	D-man::S-glyco::PAN::PK	811	one TM	II	437-459	1-22	0.637
Potri.013G095800	D-man::S-glyco::PAN::PK	787	one TM	II	453-475	1-21	0.718
Potri.013G149500	D-man::S-glyco::PAN::PK	824	one TM	II	441-463	1-27	0.722
Potri.019G119200	D-man::S-glyco::PAN::PK	824	one TM	II	442-464	1-27	0.701
Potri.019G120300	D-man::S-glyco::PAN::PK	818	one TM	II	429-451
Potri.T022200	D-man::S-glyco::PAN::PK	739	one TM	II	441-463	1-22	0.885
Potri.T023000	D-man::S-glyco::PAN::PK	800	one TM	II	425-447	1-22	0.791
Potri.011G034200	D-man::S-glyco::PAN::PK	792	no TM	no TM	no TM	1-22	0.662
Potri.011G034800	D-man::S-glyco::PAN::PK	735	no TM	no TM	no TM
Potri.011G035000	D-man::S-glyco::PAN::PK	723	no TM	no TM	no TM
Potri.011G037800	D-man::S-glyco::PAN::PK	772	no TM	no TM	no TM	1-24	0.818
Potri.T022900	D-man::S-glyco::PAN::PK	758	no TM	no TM	no TM	1-23	0.79
Potri.011G035900	D-man::S-glyco::EGF::PK	757	no TM	no TM	no TM	1-22	0.769
Potri.013G059900	D-man::S-glyco::EGF::PK	729	no TM	no TM	no TM
Potri.T021800	D-man::S-glyco::EGF::PAN::PK::DUF3403	834	two TM (close connection)	IV	438-459: 471-488	1-27	0.848
Potri.T022400	D-man::S-glyco::EGF::PAN::PK::DUF3403	835	two TM (close connection)	IV	427-459:471-488	1-27	0.805
Potri.010G025800	D-man::S-glyco::EGF::PAN::PK::DUF3403	824	one TM	I	444-466	1-26	0.773
Potri.010G017900	D-man::S-glyco::EGF::PAN::PK::DUF3403	794	one TM	I	415-437
Potri.010G020300	D-man::S-glyco::EGF::PAN::PK::DUF3403	835	one TM	I	415-437
Potri.011G037300	D-man::S-glyco::EGF::PAN::PK::DUF3403	862	one TM	I	457-479
Potri.001G410800	D-man::S-glyco::EGF::PAN::PK::DUF3403	815	one TM	II	436-455	1-18	0.795
Potri.001G411300	D-man::S-glyco::EGF::PAN::PK::DUF3403	820	one TM	II	438-460	1-24	0.799
Potri.001G411400	D-man::S-glyco::EGF::PAN::PK::DUF3403	791	one TM	II	409-431
Potri.001G413900	D-man::S-glyco::EGF::PAN::PK::DUF3403	800	one TM	II	425-447	1-22	0.642
Potri.001G418100	D-man::S-glyco::EGF::PAN::PK::DUF3403	820	one TM	II	438-460	1-24	0.799
Potri.010G015800	D-man::S-glyco::EGF::PAN::PK::DUF3403	823	one TM	II	440-462	1-22	0.74
Potri.010G017000	D-man::S-glyco::EGF::PAN::PK::DUF3403	768	one TM	II	427-449	1-22	0.806
Potri.010G017100	D-man::S-glyco::EGF::PAN::PK::DUF3403	824	one TM	II	440-462	1-22	0.74
Potri.010G017600	D-man::S-glyco::EGF::PAN::PK::DUF3403	778	one TM	II	415-437
Potri.010G018300	D-man::S-glyco::EGF::PAN::PK::DUF3403	819	one TM	II	440-462	1-22	0.74
Potri.010G018400	D-man::S-glyco::EGF::PAN::PK::DUF3403	823	one TM	II	440-462	1-22	0.74
Potri.010G018600	D-man::S-glyco::EGF::PAN::PK::DUF3403	819	one TM	II	440-462	1-22	0.74
Potri.010G018700	D-man::S-glyco::EGF::PAN::PK::DUF3403	819	one TM	II	440-462	1-22	0.806
Potri.010G020200	D-man::S-glyco::EGF::PAN::PK::DUF3403	729	one TM	II	345-367
Potri.010G025500	D-man::S-glyco::EGF::PAN::PK::DUF3403	824	one TM	II	444-466	1-26	0.767
Potri.010G025700	D-man::S-glyco::EGF::PAN::PK::DUF3403	825	one TM	II	445-467	1-26	0.756
Potri.011G039100	D-man::S-glyco::EGF::PAN::PK::DUF3403	834	one TM	II	438-460	1-25	0.748
Potri.011G125000	D-man::S-glyco::EGF::PAN::PK::DUF3403	822	one TM	II	440-459	1-22	0.658
Potri.013G150800	D-man::S-glyco::EGF::PAN::PK::DUF3403	1022	one TM	II	617-639	1-22	0.92
Potri.T023600	D-man::S-glyco::EGF::PAN::PK::DUF3403	809	one TM	II	426-445	1-22	0.658
Potri.T139300	D-man::S-glyco::EGF::PAN::PK::DUF3403	809	one TM	II	413-435
Potri.004G028600	D-man::S-glyco::EGF::PAN::PK::DUF3403	742	no TM	noTM	noTM
Potri.011G037600	D-man::S-glyco::EGF::PAN::PK::DUF3403	805	no TM	no TM	no TM	1-25	0.918
Potri.011G154400	D-man::S-glyco::EGF::PAN::PK::DUF3403	747	no TM	no TM	no TM
Potri.004G028700	D-man::S-glyco::EGF::PAN::PK::DUF3403	764	no TM	no TM	no TM	1-22	0.824
Potri.006G091400	D-man::S-glyco::EGF::PAN::PK	796	two TM (separately)	V	15-33:456-478	1-28	0.516
Potri.019G119900	D-man::S-glyco::EGF::PAN::PK	881	two TM (separately)	VI	21-43:467-489
Potri.004G027800	D-man::S-glyco::EGF::PAN::PK	849	one TM	II	10-32:440-462	1-29	0.809
Potri.016G102500	D-man::S-glyco::EGF::PAN::PK	817	one TM	I	474-496
Potri.004G027900	D-man::S-glyco::EGF::PAN::PK	791	one TM	II	431-453	1-21	0.858
Potri.010G015500	D-man::S-glyco::EGF::PAN::PK	663	one TM	II	398-420
Potri.010G103300	D-man::S-glyco::EGF::PAN::PK	793	one TM	II	421-443	1-21	0.773
Potri.011G037000	D-man::S-glyco::EGF::PAN::PK	812	one TM	II	440-462	1-23	0.689
Potri.011G039000	D-man::S-glyco::EGF::PAN::PK	824	one TM	II	428-450	1-18	0.917
Potri.011G039300	D-man::S-glyco::EGF::PAN::PK	815	one TM	II	429-451	1-18	0.934
Potri.011G039400	D-man::S-glyco::EGF::PAN::PK	808	one TM	II	429-451	1-18	0.885
Potri.001G412700	D-man::S-glyco::EGF::PAN::PK	763	no TM	no TM	no TM	1-20	0.704
Potri.004G028300	D-man::S-glyco::EGF::PAN::PK	762	no TM	no TM	no TM
Potri.T177000	D-man::S-glyco::EGF::PAN::PK	718	no TM	no TM	no TM	1-22	0.812
Potri.T084700	D-man::PK::D-man::PK	1473	three TM(middle 2 and C 1)	VII	450-472:672-694:1128-1150	1-25	0.827
Potri.007G110900	D-man::PK	749	two TM (close connection)	IV	269-291:403-425
Potri.001G014100	D-man::PK	804	one TM	II	452-474	1-23	0.719
Potri.001G014400	D-man::PK	767	one TM	II	447-466	1-22	0.851
Potri.001G014600	D-man::PK	804	one TM	II	452-474	1-23	0.795
Potri.001G153800	D-man::PK	776	one TM	II	424-446
Potri.001G228300	D-man::PK	819	one TM	II	491-513
Potri.003G211300	D-man::PK	805	one TM	II	453-475	1-23	0.894
Potri.003G211700	D-man::PK	796	one TM	II	462-807	1-25	0.848
Potri.003G211800	D-man::PK	807	one TM	II	462-484	1-36	0.558
Potri.018G027300	D-man::PK	785	one TM	II	396-418	1-26	0.713
Potri.T003400	D-man::PK	845	one TM	II	416-438	1-21	0.705
Potri.T084500	D-man::PK	801	one TM	II	450-481	1-22	0.857
Potri.T084800	D-man::PK	807	one TM	II	472-494	1-34	0.544
Potri.T084900	D-man::PK	796	one TM	II	450-472	1-23	0.86
Potri.T085000	D-man::PK	806	one TM	II	453-475	1-25	0.823
Potri.T085100	D-man::PK	795	one TM	II	449-471	1-22	0.888
Potri.003G211900	D-man::PAN::PK	786	one TM	II	440-462	42031	0.778
Potri.006G254600	D-man::PAN::PK	816	one TM	II	427-449	42030	0.805
Potri.T084200	D-man::PAN::PK	807	no TM	no TM	no TM	42027	0.895
Potri.004G061900	D-man::D-man::PAN::PK	917	one TM	II	549-571	1-26	0.791
