# Supplementary material for: Genome-wide analysis of lectin receptor-like kinases in Populus
Source: BMC Genomics. 2016 Sep 1;17(1):699. doi: 10.1186/s12864-016-3026-2 (PMC5007699; doi:10.1186/s12864-016-3026-2)
Supplement: Additional file 5: — List of L-type PtLecRLKs. (XLSX 14 kb) [file 12864_2016_3026_MOESM5_ESM.xlsx]

## Sheet: L-type 
Locus	structure	aa length	TM prediction	Class	TM position	signal petpetide position	signal peptide prediction	Arabidopsis homolog
Potri.001G244000	LL::PK	642	no TM	no TM	no TM	1-24	0.909
Potri.001G283200	LL::PK	613	one TM	I	261-613
Potri.001G283400	LL::PK	681	two TM (separated)	V	15-37:270-292	1-26	0.508
Potri.001G283700	LL::PK	708	one TM	II	297-319	1-26	0.725
Potri.001G284200	LL::PK	608	no TM	no TM	7-29	1-26	0.73
Potri.001G368300	LL::PK	742	one TM	I	376-398			LecRK-S7
Potri.001G455500	LL::PK	682	one TM	I	289-311	1-21	0.814
Potri.003G094700	LL::PK	682	one TM	II	276-298	1-29	0.817	LecRK-IX
Potri.003G196600	LL::PK	647	one TM	II	273-295			LecRK-V
Potri.004G044200	LL::PK	753	two TM (separated)	VI	45-67, 342-364			LecRK-VII
Potri.004G209300	LL::PK	704	one TM	I	293-315	1-26	0.829
Potri.005G189500	LL::PK	677	one TM	I	298-320
Potri.006G088400	LL::PK	633	one TM	II	287-309	1-18	0.82	LecRK_IV
Potri.006G088600	LL::PK	634	no TM	no TM	no TM	1-18	0.818	LecRK_IV
Potri.006G088900	LL::PK	534	no TM	no TM	no TM	1-18	0.823	LecRK_IV
Potri.006G103200	LL::PK	675	one TM	I	295-317	1-20	0.94	LecRK_VI
Potri.006G130000	LL::PK	561	one TM	I	174-196			LecRK-VIII
Potri.006G193000	LL::PK	647	one TM	I	261-283	1-25	0.75	LecRK-S5
Potri.007G004200	LL::PK	692	one TM	II	283-305	1-21	0.879
Potri.007G004300	LL::PK	615	one TM	II	263-285	1-21	0.885	LecRK-IX
Potri.007G004400	LL::PK	652	two TM (separated)	V	5-24:271-290			LecRK-IX
Potri.007G004500	LL::PK	615	one TM	I	233-255			LecRK-IX
Potri.008G058400	LL::PK	654	two TM (close in middle)	IV	283-305, 240-262	1-22	0.775	LecRK-S4
Potri.009G035400	LL::PK	674	no TM	no TM	no TM	1-24	0.909
Potri.009G035500	LL::PK	676	no TM	no TM	no TM	1-25	0.878
Potri.009G035600	LL::PK	580	two TM (separated)	V	13-35:199-221
Potri.009G035700	LL::PK	676	no TM	no TM	no TM	1-25	0.877
Potri.009G035800	LL::PK	675	two TM (close in middle)	IV	243-265: 294-316	1-24	0.779
Potri.009G036100	LL::PK	667	no TM	no TM	no TM	1-25	0.88
Potri.009G036300	LL::PK	676	one TM	II	295-317	1-25	0.882
Potri.009G036500	LL::PK	675	two TM (close in middle)	IV	243-265: 294-316	1-24	0.868
Potri.010G200600	LL::PK	685	two TM (close in middle)	IV	233-255: 282-304	1-17	0.923	LecRK-S4
Potri.011G053100	LL::PK	678	no TM	no TM	no TM	1-26	0.509	LecRK-VII
Potri.011G053200	LL::PK	691	one TM	III	26-48
Potri.011G093700	LL::PK	663	one TM	I	298-320	1-26	0.8	LecRK-S7
Potri.011G146500	LL::PK	639	one TM	I	252-274
Potri.012G084900	LL::PK	657	one TM	II	286-308	1-17	0.812	LecRK-S1
Potri.015G004500	LL::PK	672	one TM	I	322-344	1-25	0.79
Potri.015G083300	LL::PK	655	one TM	II	285-307	1-19	0.88	LecRK-S1
Potri.016G045000	LL::PK	628	one TM	II	264-286	1-23	0.899	LecRK-S5
Potri.016G087800	LL::PK	676	one TM	II	288-310	1-32	0.83	LecRK-VIII
Potri.016G101000	LL::PK	645	one TM	I	288-310	1-21	0.538	LecRK-S4
Potri.016G123300	LL::PK	660	no TM	no TM	no TM	1-20	0.906	LecRK_VI
Potri.016G123500	LL::PK	586	one TM	I	220-242	1-20	0.943	LecRK_VI
Potri.018G028800	LL::PK	648	one TM	II	284-306	1-15	0.765
Potri.T082900	LL::PK	546	no TM	no TM	no TM	1-18	0.82	LecRK_V
Potri.T083100	LL::PK	623	one TM	II	272-294	1-18	0.822	LecRK_V
Potri.T083500	LL::PK	610	one TM	I	287-309	1-18	0.83	LecRK_V
Potri.T083600	LL::PK	524	no TM	no TM	no TM			LecRK_V
Potri.T133000	LL::PK	660	one TM	II	297-319	1-20	0.922	LecRK_VI
