# Supplementary material for: Genome-wide analysis of lectin receptor-like kinases in Populus
Source: BMC Genomics. 2016 Sep 1;17(1):699. doi: 10.1186/s12864-016-3026-2 (PMC5007699; doi:10.1186/s12864-016-3026-2)
Supplement: Additional file 6: — List of C-type PtLecRLK. (XLSX 9 kb) [file 12864_2016_3026_MOESM6_ESM.xlsx]

## Sheet: C-type 
Locus	stucture	aa length	TM prediction	Class	TM position	signal petpetide position	signal peptide prediction
Potri.001G160300	C-lectin::PK	544	singleTM	II	196-218	1-21	0.888
