# Supplementary material for: Genome-wide analysis of lectin receptor-like kinases in Populus
Source: BMC Genomics. 2016 Sep 1;17(1):699. doi: 10.1186/s12864-016-3026-2 (PMC5007699; doi:10.1186/s12864-016-3026-2)
Supplement: Additional file 7: — List of G-, L- and C-type LecRLKs in moss, shrub, corn, soybean and Eucalyptus. (XLSX 18 kb) [file 12864_2016_3026_MOESM7_ESM.xlsx]

## Sheet: EgLecRLK
G-type EgLecRLK	L-type EgLecRLK	C-type EgLecRLK
Eucgr.A02679	Eucgr.A00601	Eucgr.E04320
Eucgr.B01362	Eucgr.A00602
Eucgr.B01365	Eucgr.A00604
Eucgr.B01366	Eucgr.A01167
Eucgr.B01614	Eucgr.A01292
Eucgr.B01621	Eucgr.A02576
Eucgr.B02603	Eucgr.C01712
Eucgr.B02605	Eucgr.C01752
Eucgr.B02606	Eucgr.C01754
Eucgr.B03649	Eucgr.C01758
Eucgr.C00487	Eucgr.C01759
Eucgr.C04324	Eucgr.D00436
Eucgr.C04325	Eucgr.D00437
Eucgr.C04326	Eucgr.D00438
Eucgr.C04328	Eucgr.D00439
Eucgr.C04338	Eucgr.D00446
Eucgr.C04340	Eucgr.D00454
Eucgr.C04345	Eucgr.D00457
Eucgr.C04349	Eucgr.D00460
Eucgr.C04350	Eucgr.E03710
Eucgr.C04353	Eucgr.E03712
Eucgr.C04369	Eucgr.F02045
Eucgr.C04371	Eucgr.G00255
Eucgr.D00776	Eucgr.G00264
Eucgr.D00778	Eucgr.G00265
Eucgr.D00780	Eucgr.G00286
Eucgr.D00781	Eucgr.G01009
Eucgr.D00784	Eucgr.G01011
Eucgr.D00785	Eucgr.G01016
Eucgr.D00791	Eucgr.G01019
Eucgr.D00792	Eucgr.G01024
Eucgr.D00793	Eucgr.G01510
Eucgr.D00886	Eucgr.G02954
Eucgr.D00895	Eucgr.G02970
Eucgr.D00906	Eucgr.G02972
Eucgr.D00910	Eucgr.G02973
Eucgr.D00912	Eucgr.G02980
Eucgr.D00923	Eucgr.G02982
Eucgr.D00925	Eucgr.H01491
Eucgr.E00546	Eucgr.H01494
Eucgr.E00547	Eucgr.H01496
Eucgr.E00549	Eucgr.H01498
Eucgr.E03453	Eucgr.H01502
Eucgr.E03619	Eucgr.H01505
Eucgr.E03620	Eucgr.H02418
Eucgr.E03621	Eucgr.H02420
Eucgr.E03623	Eucgr.H02422
Eucgr.E03629	Eucgr.H02425
Eucgr.E03639	Eucgr.H02428
Eucgr.E03649	Eucgr.H03724
Eucgr.E03659	Eucgr.I00577
Eucgr.E03662	Eucgr.I00837
Eucgr.E03667	Eucgr.I00850
Eucgr.E03669	Eucgr.J02576
Eucgr.E03670	Eucgr.J02577
Eucgr.E03671	Eucgr.J02657
Eucgr.E03754	Eucgr.J02660
Eucgr.E03760	Eucgr.K01843
Eucgr.E03963	Eucgr.K03066
Eucgr.E03972	Eucgr.K03069
Eucgr.E04137	Eucgr.K03072
Eucgr.E04138	Eucgr.K03075
Eucgr.E04143	Eucgr.K03076
Eucgr.E04147	Eucgr.K03077
Eucgr.F00842	Eucgr.K03082
Eucgr.F00843	Eucgr.K03083
Eucgr.F00845	Eucgr.K03090
Eucgr.F00846	Eucgr.K03091
Eucgr.F00858	Eucgr.K03093
Eucgr.F00860	Eucgr.K03096
Eucgr.F00866	Eucgr.K03097
Eucgr.F00869	Eucgr.K03098
Eucgr.F00872	Eucgr.K03102
Eucgr.F00875	Eucgr.L01021
Eucgr.F01024	Eucgr.L01525
Eucgr.F01025	Eucgr.L01538
Eucgr.F01028	Eucgr.L01973
Eucgr.F01030	Eucgr.L02124
Eucgr.F01031	Eucgr.L02496
Eucgr.F01040
Eucgr.F01048
Eucgr.F01049
Eucgr.F01056
Eucgr.F03112
Eucgr.F03113
Eucgr.F03116
Eucgr.F03366
Eucgr.F03369
Eucgr.F03370
Eucgr.F03371
Eucgr.F03372
Eucgr.F03374
Eucgr.F03379
Eucgr.F03382
Eucgr.F04146
Eucgr.F04152
Eucgr.G00929
Eucgr.G00936
Eucgr.G00947
Eucgr.G00951
Eucgr.H01060
Eucgr.H01063
Eucgr.H04910
Eucgr.H04917
Eucgr.H04918
Eucgr.H04920
Eucgr.H04921
Eucgr.H04925
Eucgr.H04928
Eucgr.H04929
Eucgr.I00232
Eucgr.I00234
Eucgr.J00550
Eucgr.J00553
Eucgr.K03237
Eucgr.L01618
Eucgr.L01708
Eucgr.L02453

## Sheet: Shrub
G-type	L-type	C-type
evm_27.TU.AmTr_v1.0_scaffold00138.18	evm_27.TU.AmTr_v1.0_scaffold00144.46	evm_27.TU.AmTr_v1.0_scaffold00613.363
evm_27.TU.AmTr_v1.0_scaffold00078.12	evm_27.TU.AmTr_v1.0_scaffold00108.11
evm_27.TU.AmTr_v1.0_scaffold00075.7	evm_27.TU.AmTr_v1.0_scaffold00104.11
evm_27.TU.AmTr_v1.0_scaffold00072.15	evm_27.TU.AmTr_v1.0_scaffold00078.160
evm_27.TU.AmTr_v1.0_scaffold00072.13	evm_27.TU.AmTr_v1.0_scaffold00068.131
evm_27.TU.AmTr_v1.0_scaffold00068.90	evm_27.TU.AmTr_v1.0_scaffold00068.130
evm_27.TU.AmTr_v1.0_scaffold00030.66	evm_27.TU.AmTr_v1.0_scaffold00061.267
evm_27.TU.AmTr_v1.0_scaffold00030.62	evm_27.TU.AmTr_v1.0_scaffold00049.224
evm_27.TU.AmTr_v1.0_scaffold00030.53	evm_27.TU.AmTr_v1.0_scaffold00049.223
evm_27.TU.AmTr_v1.0_scaffold00024.107	evm_27.TU.AmTr_v1.0_scaffold00049.222
evm_27.TU.AmTr_v1.0_scaffold00022.224	evm_27.TU.AmTr_v1.0_scaffold00046.126
evm_27.TU.AmTr_v1.0_scaffold00022.222	evm_27.TU.AmTr_v1.0_scaffold00046.124
evm_27.TU.AmTr_v1.0_scaffold00022.221	evm_27.TU.AmTr_v1.0_scaffold00046.123
evm_27.TU.AmTr_v1.0_scaffold00022.216	evm_27.TU.AmTr_v1.0_scaffold00046.122
evm_27.TU.AmTr_v1.0_scaffold00017.67	evm_27.TU.AmTr_v1.0_scaffold00029.286
evm_27.TU.AmTr_v1.0_scaffold00017.63	evm_27.TU.AmTr_v1.0_scaffold00022.20
evm_27.TU.AmTr_v1.0_scaffold00012.367	evm_27.TU.AmTr_v1.0_scaffold00012.288
evm_27.TU.AmTr_v1.0_scaffold00012.366	evm_27.TU.AmTr_v1.0_scaffold00012.284
evm_27.TU.AmTr_v1.0_scaffold00009.133	evm_27.TU.AmTr_v1.0_scaffold00012.283
evm_27.TU.AmTr_v1.0_scaffold00008.10	evm_27.TU.AmTr_v1.0_scaffold00012.282
evm_27.TU.AmTr_v1.0_scaffold00006.103	evm_27.TU.AmTr_v1.0_scaffold00012.281
evm_27.TU.AmTr_v1.0_scaffold00005.104	evm_27.TU.AmTr_v1.0_scaffold00012.280
evm_27.TU.AmTr_v1.0_scaffold00002.617	evm_27.TU.AmTr_v1.0_scaffold00012.276
evm_27.TU.AmTr_v1.0_scaffold00002.472	evm_27.TU.AmTr_v1.0_scaffold00012.275
evm_27.TU.AmTr_v1.0_scaffold00001.3	evm_27.TU.AmTr_v1.0_scaffold00012.273
	evm_27.TU.AmTr_v1.0_scaffold00012.272
	evm_27.TU.AmTr_v1.0_scaffold00012.271
	evm_27.TU.AmTr_v1.0_scaffold00012.270
	evm_27.TU.AmTr_v1.0_scaffold00012.269
	evm_27.TU.AmTr_v1.0_scaffold00002.380

## Sheet: Corn
G-type	L-type	C-type
GRMZM5G889999	GRMZM5G896540	GRMZM2G04989
GRMZM2G471596	GRMZM5G869971
GRMZM2G465999	GRMZM5G820163
GRMZM2G465987	GRMZM5G816031
GRMZM2G435592	GRMZM2G475948
GRMZM2G426147	GRMZM2G474153
GRMZM2G420882	GRMZM2G469175
GRMZM2G418956	GRMZM2G468756
GRMZM2G418689	GRMZM2G466298
GRMZM2G413030	GRMZM2G452121
GRMZM2G411668	GRMZM2G443843
GRMZM2G401606	GRMZM2G443829
GRMZM2G391288	GRMZM2G438871
GRMZM2G383881	GRMZM2G400720
GRMZM2G366411	GRMZM2G400694
GRMZM2G364375	GRMZM2G399087
GRMZM2G340654	GRMZM2G397889
GRMZM2G334592	GRMZM2G381766
GRMZM2G330751	GRMZM2G381086
GRMZM2G328785	GRMZM2G377199
GRMZM2G322728	GRMZM2G351937
GRMZM2G322723	GRMZM2G349243
GRMZM2G318862	GRMZM2G341304
GRMZM2G309512	GRMZM2G341302
GRMZM2G309025	GRMZM2G338691
GRMZM2G304897	GRMZM2G337768
GRMZM2G303909	GRMZM2G332821
GRMZM2G301738	GRMZM2G328258
GRMZM2G301124	GRMZM2G303965
GRMZM2G152793	GRMZM2G168953
GRMZM2G142207	GRMZM2G159953
GRMZM2G135378	GRMZM2G154766
GRMZM2G135013	GRMZM2G146866
GRMZM2G134432	GRMZM2G142037
GRMZM2G129058	GRMZM2G118428
GRMZM2G127650	GRMZM2G104655
GRMZM2G123604	GRMZM2G093736
GRMZM2G117250	GRMZM2G093246
GRMZM2G113158	GRMZM2G093210
GRMZM2G106702	GRMZM2G082830
GRMZM2G099324	GRMZM2G079376
GRMZM2G098037	GRMZM2G075884
GRMZM2G075247	GRMZM2G060271
GRMZM2G017164	GRMZM2G056109
GRMZM2G002555	GRMZM2G054023
GRMZM2G000620	GRMZM2G022514
	GRMZM2G015136
	AC214040.3_FG009

## Sheet: Soybean
G-type	L-type	C-type
Glyma.20G173600	Glyma.U032400	Glyma.09G072500
Glyma.20G164200	Glyma.20G072500	Glyma.15G181400
Glyma.18G171500	Glyma.18G205000
Glyma.17G211200	Glyma.18G185500
Glyma.16G157400	Glyma.18G185400
Glyma.16G093900	Glyma.18G150300
Glyma.16G034900	Glyma.18G076200
Glyma.15G258400	Glyma.18G043500
Glyma.15G250200	Glyma.17G224600
Glyma.15G221800	Glyma.17G224500
Glyma.15G065200	Glyma.17G224300
Glyma.15G065100	Glyma.17G224200
Glyma.15G064900	Glyma.17G218500
Glyma.15G007800	Glyma.17G150600
Glyma.14G116500	Glyma.17G150400
Glyma.14G054500	Glyma.17G085000
Glyma.14G054300	Glyma.16G119800
Glyma.13G365400	Glyma.15G074600
Glyma.13G303800	Glyma.15G059200
Glyma.13G303400	Glyma.14G211200
Glyma.13G284100	Glyma.14G189100
Glyma.13G283400	Glyma.14G100800
Glyma.13G283200	Glyma.14G100700
Glyma.13G283100	Glyma.14G100600
Glyma.13G249300	Glyma.14G100400
Glyma.13G249200	Glyma.14G100300
Glyma.13G249000	Glyma.14G013300
Glyma.13G248900	Glyma.13G296300
Glyma.13G248800	Glyma.13G296200
Glyma.13G248700	Glyma.13G255500
Glyma.13G248500	Glyma.13G238700
Glyma.13G248400	Glyma.12G114100
Glyma.13G248300	Glyma.11G220900
Glyma.13G167000	Glyma.11G213100
Glyma.12G240300	Glyma.11G089100
Glyma.12G198800	Glyma.10G227000
Glyma.12G198600	Glyma.09G110700
Glyma.12G198100	Glyma.09G110500
Glyma.12G198000	Glyma.08G275400
Glyma.12G145400	Glyma.08G075200
Glyma.12G145300	Glyma.08G066200
Glyma.12G144800	Glyma.08G066100
Glyma.12G144500	Glyma.08G066000
Glyma.12G144400	Glyma.08G065900
Glyma.12G144100	Glyma.08G065800
Glyma.12G143900	Glyma.08G065500
Glyma.12G143200	Glyma.07G184000
Glyma.12G143000	Glyma.07G183900
Glyma.12G142800	Glyma.07G154100
Glyma.12G142400	Glyma.07G135600
Glyma.12G142300	Glyma.07G135400
Glyma.12G142200	Glyma.06G292100
Glyma.12G142100	Glyma.05G041300
Glyma.12G140800	Glyma.03G069300
Glyma.12G140400	Glyma.03G068600
Glyma.12G140300	Glyma.03G051100
Glyma.12G140200	Glyma.02G241500
Glyma.12G104100	Glyma.02G221900
Glyma.12G103700	Glyma.02G172200
Glyma.11G152200	Glyma.02G043000
Glyma.10G228900	Glyma.02G042900
Glyma.09G099200	Glyma.01G155600
Glyma.09G099100	Glyma.01G101000
Glyma.09G003100	Glyma.01G099900
Glyma.08G355200
Glyma.08G355100
Glyma.08G355000
Glyma.08G354900
Glyma.08G352300
Glyma.08G352200
Glyma.08G352100
Glyma.08G307400
Glyma.08G176200
Glyma.08G061000
Glyma.08G060800
Glyma.08G060500
Glyma.07G188800
Glyma.07G173000
Glyma.07G108400
Glyma.07G108200
Glyma.07G080700
Glyma.07G069000
Glyma.06G300600
Glyma.06G262700
Glyma.06G262400
Glyma.06G262300
Glyma.06G262100
Glyma.06G262000
Glyma.06G261900
Glyma.06G261800
Glyma.06G261200
Glyma.06G261100
Glyma.06G261000
Glyma.06G260900
Glyma.06G258900
Glyma.06G258500
Glyma.06G258400
Glyma.06G258200
Glyma.06G257500
Glyma.06G257000
Glyma.06G256700
Glyma.06G256600
Glyma.06G256400
Glyma.06G255900
Glyma.06G068100
Glyma.06G043200
Glyma.05G071100
Glyma.04G139100
Glyma.04G066700
Glyma.04G042500
Glyma.04G042400
Glyma.03G090500
Glyma.03G090200
Glyma.03G079500
Glyma.03G054900
Glyma.03G003300
Glyma.03G003100
Glyma.03G003000
Glyma.03G002900
Glyma.03G002700
Glyma.02G075600
Glyma.01G117900

## Sheet: moss
G-type	L-type	C-type
Pp3c6_6060	Pp3c5_17880	Pp3c10_3010
Pp3c16_21640		Pp3c14_6900
