# Supplementary material for: Genome-wide analysis of lectin receptor-like kinases in Populus
Source: BMC Genomics. 2016 Sep 1;17(1):699. doi: 10.1186/s12864-016-3026-2 (PMC5007699; doi:10.1186/s12864-016-3026-2)
Supplement: Additional file 12: — Transcript level of G-type PtLecRLK genes in 24 different datasets from the Populus Gene Atlas Study. RNA-seq data were collected from the Populus Gene Atlas Study in Phytozome v11.0 (http://phytozome.jgi.doe.gov/pz/portal.html). The transcript levels for each gene were expressed as FPKM. The excel sheet labeled as “whole_set” contains the original FPKM values from Gene Atlas. The data of four different tissues under standard condition are sorted in the data sheet labeled as “standard”. The group number is listed in the first column of standard datasheet based on Fig. 3 phylogenetic tree analysis result. (XLSX 62 kb) [file 12864_2016_3026_MOESM12_ESM.xlsx]

## Sheet: whole_set
GeneID	BESC423.ZL 7 female early	BESC443.ZG 43 female receptive	BESC842.ZI 22 female late	Early dormant bud.early dormant bud	Fully open bud.fully open bud	GW9592.ZK 10 male early	GW9840.ZE 30 male early	GW9911.ZK 51 male mid	Late dormant bud.late dormant bud	Leaf first fully expanded.standard	Leaf immature.standard	Leaf young.standard	Predormant bud I	Predormant bud II	Root tip.standard	Root.ammonia	Root.nitrate	Root.standard	Root.urea	Stem inode.standard	Stem node.standard	Stem.ammonia	Stem.nitrate	Stem.urea
Potri.011G038000	0.017	0	0.174	0.023	0.006	0	0.02	0.004	0	0	0	0.003	0.004	0	0	0.003	0.025	0.182	0	0.004	0.006	0	0	0
Potri.011G038800	0.101	0.075	0.097	0	0	0.008	0.009	0.047	0.041	0.037	0.014	0	0.005	0	0	1.146	0.935	1.085	0.337	0.004	0.017	0.114	0.01	0.171
Potri.019G086300	5.404	4.16	4.421	2.342	5.211	1.224	1.749	0.3	1.265	4.032	3.049	4.047	2.678	2.228	4.94	2.968	2.111	0.78	0.557	1.065	1.915	1.111	1.378	0.865
Potri.013G115800	1.068	2.559	3.972	0.144	3.656	0.036	0.163	0.246	0.168	4.092	0.922	2.312	0.412	0.302	2.209	0.138	0.124	0.161	0.053	0.09	0.032	4.405	6.276	7.441
Potri.013G086100	0.042	0.031	0.008	0.045	0.01	0.148	0	0.008	0.129	0.004	0.005	0	0.227	0.121	0	0.384	0.742	2.915	0.553	0.013	0.073	0	0	0.06
Potri.014G086900	7.209	6.108	6.931	15.128	4.329	3.532	3.421	2.139	9.59	3.995	5.719	5.122	18.882	23.933	7.538	10.779	7.999	7.209	4.341	6.521	6.576	2.72	4.158	3.985
Potri.015G026300	2.237	3.828	3.587	0.725	0.609	2.59	1.924	0.624	0.292	0.528	0.71	0.509	1.608	1.746	0.936	0.229	0.208	0.139	0.884	0.243	2.583	1.333	0.864	1.175
Potri.019G086400	4.223	4.117	5.222	2.924	3.234	1.388	1.972	1.11	1.634	3.494	2.442	3.016	3.621	3.976	3.399	1.968	1.69	1.163	0.766	1.997	2.406	2.031	2.109	1.366
Potri.001G006100	1.301	0.842	0.975	3.165	1.314	0.554	0.661	0.136	2.065	1.189	2.396	1.869	5.309	5.989	2.494	0.336	0.214	0.697	0.075	1.13	1.59	0.581	0.724	0.586
Potri.003G212000	0.015	2.826	1.263	1.493	3.956	0.229	0	0.007	1.266	3.849	1.584	2.506	5.393	5.274	2.103	0.04	0.122	0.337	0.182	0.573	1.691	2.96	2.964	4.974
Potri.005G056800	0.943	1.231	0.931	0.042	2.692	0.128	0.097	0.062	0.146	2.392	0.911	1.789	1.164	0.767	1.694	0.779	2.957	0.148	2.268	0.255	0.263	4.275	5.343	4.389
Potri.007G111100	2.127	1.893	2.621	1.916	0.336	0.096	0.045	0.07	1.335	0.455	1.384	0.638	6.968	6.818	0.907	0.949	1.42	1.391	0.997	1.078	2.688	0.967	0.366	0.581
Potri.007G111200	0.207	0.288	0.258	0.894	0.05	0.011	0.025	0.045	0.108	0.044	0.473	0.294	1.243	1.629	0.408	2.898	1.967	1.004	1.059	0.252	0.688	0.06	0.046	0.093
Potri.013G060000	0.507	2.314	2.69	1.615	0.537	0.144	0.881	0.69	2.063	0.736	0.282	0.52	8.157	7.967	0.748	0.006	0.018	0.008	0	0.155	0.453	0.915	0.265	0.377
Potri.013G094000	0.946	0.595	0.791	0	0.28	0.274	0.151	0.013	0	0.027	0.014	0.015	0.01	0.02	0.006	0.049	0.068	0.006	0	0.951	0.851	0.372	0.319	0.604
Potri.013G096000	0	0.011	0.076	0	0.02	0.013	0.033	0.113	0	0	0	0	0	0	0	0	0.016	0	0.007	0.102	0.087	0	0.005	0
Potri.013G096400	0.055	0.036	0.038	0.01	0	0	0.031	0.038	0	0.004	0	0	0	0	0	0.044	0.009	0.004	0.01	0.003	0.006	0.01	0.009	0.024
Potri.019G007300	0	0	0	0.114	0	0	0	0	0.015	0	0	0	0.029	0.054	0	0.005	0.034	0	0.005	0	0.003	0	0	0
Potri.019G007600	0.006	5.585	0.746	0	5.329	6.066	5.062	0.296	0	4.136	1.072	3.307	0.033	0	3.081	0	0	0.027	0.005	0.051	0.012	2.58	3.18	2.549
Potri.019G007700	0.044	11.095	1.707	0.064	3.996	10.458	8.39	0.468	0.028	3.099	1.46	2.379	0.285	0.207	3.081	0	0.024	0	0.016	0	0.127	2.47	3.325	3.315
Potri.019G011400	0	0.009	0.02	0.053	0	0	0.002	0	0.037	0	0	0	0.011	0.014	0	0.01	0.001	0	0.003	0.001	0.006	0.053	0.006	0.031
Potri.019G011800	0.487	0.726	1.167	0.294	0.265	0.087	0.13	0.31	0.326	0.311	0.05	0.198	0.682	0.581	0.142	0.387	0.788	0.013	1.359	0.057	0.121	0.405	0.364	0.326
Potri.001G228200	0	0	0	0	0.034	0	0.029	0.014	0.023	0	0	0.011	0.074	0.073	0	0.463	0.663	0.825	0.211	0	0	0.024	0.052	0.033
Potri.002G086500	1.407	1.128	1.208	1.521	1.049	0.376	0.744	0.562	3.573	0.338	0.603	0.614	1.65	1.399	0.691	2.845	1.446	2.717	1.86	0.788	0.953	0.63	0.472	0.639
Potri.005G057000	0.173	0.208	0.272	0.011	0.851	0.119	0.078	0.172	0.033	0.542	0.108	0.409	0.259	0.23	0.221	1.754	3.04	0.634	3.488	0.07	0.033	0.909	0.957	0.724
Potri.012G034900	0.086	0.405	0.244	0.582	0.106	0.585	0.209	0.261	0.011	0.179	0.036	0.153	0.4	0.464	0.227	0.03	0.027	0.025	0.083	0.045	0.43	0.128	0.114	0.239
Potri.001G409300	0.458	0.457	1.211	0.119	0.313	0.016	0.053	0.005	0.059	1.188	0.129	0.682	0.028	0.03	0.272	0	0	0.003	0	0.004	0	0.454	0.479	0.906
Potri.T022000	0.001	0	0.006	0.002	0	0	0.005	0.003	0.001	0	0	0	0	0	0	0.002	0.001	0	0.014	0	0	0.001	0	0
Potri.001G411000	0.267	0.082	0.152	2.267	0.375	0.441	0.1	0.156	0.224	0.694	0.434	0.686	0.732	0.788	0.503	1.487	1.152	0.321	0.358	1.124	1.164	0.46	0.627	0.555
Potri.011G033400	2.841	3.112	6.449	2.623	0.39	2.736	1.263	0.399	1.415	0.457	0.97	0.369	5.242	4.791	0.614	0	0.015	0.012	0	0.228	1	0.358	0.365	0.351
Potri.011G035600	0.075	0.234	0.125	4.508	3.193	0.065	0.012	0	1.23	2.123	2.714	1.719	7.049	7.112	2.964	0.037	0.109	0.099	0.109	1.086	2.082	1.415	1.758	1.001
Potri.019G120000	0.234	0.491	0.482	0.596	0.039	0.069	0.194	6.002	0.757	0.184	0.144	0.223	5.134	5.119	0.134	0.026	0.117	0.407	0.03	0.087	0.332	1.898	0.531	1.881
Potri.T023200	0.221	0.068	0.161	0.092	0.121	0.087	0.237	0.186	0.594	0.084	0.044	0.105	0.054	0.084	0.023	0.405	0.32	0.527	0.299	0.09	0.042	0.216	0.123	0.367
Potri.T021700	0.05	0.042	0.183	0.109	0	0.02	0.129	0.08	0.124	0	0.003	0.007	0.093	0.098	0	1.22	1.159	1.695	1.146	0.061	0.051	0.015	0	0.025
Potri.011G128600	0.004	0	0.018	0.044	0	0	0.005	0	0	0.012	0	0.003	0.025	0.006	0	0	0	0.006	0.004	0.017	0.011	0.064	0.052	0.135
Potri.001G413700	1.786	0.982	0.897	0.842	0.251	1.329	1.251	2.364	1.363	0.465	0.506	0.581	1.462	1.585	0.679	4.439	3.298	2.819	1.745	0.74	0.785	0.395	0.37	0.242
Potri.001G413800	0.088	0.006	0.085	0.094	0	0	0.007	0.037	0.051	0.007	0.036	0.012	0.008	0.041	0.035	1.086	1.245	2.948	0.633	0.004	0.02	0	0.007	0
Potri.001G414000	7.151	8.831	8.67	20.699	7.815	8.084	12.288	4.642	2.593	31.694	5.982	11.388	20.595	23.55	10.835	0.009	0.012	0.144	0.01	11.157	10.098	6.14	6.654	5.674
Potri.011G128700	0.017	0.113	0.012	0.045	0.042	0.061	0.043	0.012	0.044	0.011	0.042	0.049	0.016	0.007	0.083	0.021	0.004	0.012	0.059	0.032	0.015	0.075	0.063	0.051
Potri.T021900	0.011	0.023	0.059	0	0	0.006	0.012	0.002	0	0	0	0	0.002	0	0	0	0.003	0.003	0	0	0.001	0	0	0
Potri.T023100	0.712	0.643	0.69	0.309	0.947	1.044	2.018	3.606	0.278	2.418	0.537	1.655	0.315	0.3	1.282	0	0.003	0.012	0	0.491	0.418	0.961	1.115	0.871
Potri.005G014700	0.195	0.826	0.404	0.734	0.132	0.006	0.237	0.187	1.497	0.055	0.251	0.059	1.417	1.548	0.194	1.32	1.349	1.757	0.9	0.484	0.73	0.207	0.121	0.152
Potri.011G037900	0.011	0	0.024	0	0.021	0	0.022	0.005	0.018	0	0	0	0	0	0.004	0.029	0.304	0.123	0.005	0	0.002	0.01	0.003	0
Potri.T021500	0.444	0.469	0.41	1.101	0.196	0.008	0.089	0.185	0.255	0.218	0.151	0.117	1.868	1.756	0.223	1.23	1.364	1.496	0.644	0.247	0.728	0.776	0.381	1.36
Potri.T021600	0	0.016	0	0.052	0	0.015	0.041	0.005	0.461	0.003	0	0	0	0	0	0.846	1.378	2.293	0.889	0.02	0.009	0.054	0.022	0.039
Potri.001G412300	0.013	0.063	0.158	0.058	0.012	0.026	0.02	0.033	0.151	0.007	0.028	0.006	0.095	0.112	0.015	1.041	1.097	1.241	0.468	0	0.075	0.014	0.019	0
Potri.001G134900	0.089	0.031	0.948	0.136	0.054	0.442	0.3	0.186	0.447	0.008	0.056	0.128	0.039	0.036	0.037	1.46	0.895	2.154	0.83	0.002	0.066	0.007	0.038	0.017
Potri.001G412000	1.468	0.824	1.116	0.555	2.334	0.77	1.255	3.226	1.321	1.767	1.45	1.391	1.219	0.779	1.705	6.19	4.163	1.108	6.544	1.863	2.13	3.44	2.853	2.565
Potri.001G412100	1.108	0.356	1.122	0.732	0.711	1.179	0.657	1.876	1.875	0.506	0.762	0.441	1.107	0.775	0.806	3.795	3.19	1.926	2.781	1.562	1.768	1.518	1.373	1.916
Potri.001G412200	0.006	0.014	0.007	0.034	0.027	0.007	0.015	0.004	0.066	0.003	0	0	0.039	0.026	0	0.572	0.55	0.229	0.346	0.075	0.048	0.029	0.054	0.093
Potri.001G413000	0.053	0.152	0.138	3.402	0.023	0.57	1.152	0.19	0.014	0.152	0.788	0.339	0.164	0.332	0.719	0	0.003	0	0	0.013	0.404	0.068	0.065	0.015
Potri.004G028000	2.392	1.638	2.142	1.533	1.887	1.286	1.943	1.449	0.66	3.992	2.139	3.119	3.099	3.224	3.613	2.141	1.505	2.669	1.211	2.417	1.904	3.119	2.968	3.131
Potri.010G015400	0.064	0.668	0.394	0.088	0.01	0.05	0.083	0.222	0.093	0.011	0.005	0	0.179	0.103	0.006	0.496	0.875	0.17	0.239	2.189	1.711	0.329	0.262	0.302
Potri.011G034400	0.452	0.048	0.091	0.153	0.17	0.037	0.005	0.027	0.253	0.224	0.089	0.148	0.22	0.281	0.101	0.001	0	0.002	0	0.065	0.045	0.559	0.425	0.958
Potri.011G037100	0.769	0.548	0.688	1.832	0.085	0.862	0.847	0.498	0.536	0.499	0.979	0.647	2.693	3.096	1.185	0.496	0.459	1.073	0.418	1.343	1.778	0.359	0.255	0.313
Potri.011G039200	1.346	0.837	1.078	0.262	0.434	0.43	0.436	1.276	3.557	0.319	0.231	0.249	1.14	1	0.256	1.45	1.763	3.353	3.585	0.993	1.151	0.512	0.769	0.406
Potri.011G125200	0.191	0.233	0.364	0.322	0.896	0.442	0.706	0.764	0.675	0.668	0.365	0.473	0.29	0.33	0.648	0.634	0.68	0.895	0.414	0.43	0.493	0.461	0.466	0.546
Potri.011G128900	0.283	0.635	0.332	0.081	0.098	0.172	0.358	1.315	0.826	0.214	0.133	0.09	0.358	0.329	0.125	2.65	3.031	1.592	5.23	1.154	1.105	0.886	1.108	1.216
Potri.T021100	0.004	0	0	0.016	0.006	0.015	0.007	0	0	0.011	0	0	0	0	0	0	0.002	0	0	0	0	0	0.005	0.01
Potri.T021200	0.021	0	0.145	0.067	0.048	0.008	0	0.035	0.084	0.012	0	0	0.051	0.078	0.004	0.027	0.013	0.078	0.004	0.012	0.041	0.065	0.148	0.49
Potri.T022600	0.016	0.025	0.016	0	0.034	0.133	0.075	0.061	0.043	0.015	0.012	0.01	0.012	0.007	0.011	0.343	0.203	0.034	1.541	0.001	0.003	0.059	0.019	0.016
Potri.T022800	0.179	1.003	2.027	0.493	0	0.572	0.674	1.05	0.592	0.006	0.019	0.059	0.094	0.132	0.05	5.025	2.373	2.178	3.486	0.009	0.268	0.006	0.034	0.005
Potri.T023400	0.086	0.14	0.152	0.077	0.427	0.316	0.47	0.504	0.046	0.974	0.359	0.801	0.158	0.131	1.063	0	0	0.003	0	0.16	0.138	0.327	0.405	0.236
Potri.T023500	0.389	0.328	0.64	0.787	0.261	0.5	0.491	0.139	0.7	0.647	0.817	0.674	1.234	1.196	1.077	0.165	0.127	0.059	0.026	0.379	0.322	0.243	0.463	0.328
Potri.001G411100	1.492	1.309	2.943	5.581	1.226	2.025	1.903	3.033	0.835	1.769	1.744	1.332	3.116	3.423	1.583	2.734	2.989	1.038	1.041	7.386	6.169	1.849	2.626	2.461
Potri.001G411700	0.347	0.595	0.931	0.333	0.21	0.17	0.188	1.108	0.927	0.161	0.389	0.277	0.28	0.292	0.385	0.659	0.628	0.464	0.746	0.016	0.163	0.181	0.085	0.17
Potri.001G413400	0.485	0.083	0.506	0.038	0.003	0.035	0.093	0.164	0.12	0.001	0.003	0	0.076	0.05	0.002	0.05	0.035	0.175	0.088	0.013	0.032	0.018	0.008	0.084
Potri.001G414200	0.173	0.039	1.085	0	0.015	0.027	0.272	0.223	0.025	0.107	0.011	0.007	0	0.017	0.012	0.672	1.11	1.96	2.973	0.005	0.035	0.008	0.102	0.052
Potri.005G014800	0.014	0.054	0	0	0	0.039	0.025	0.019	0.02	0.002	0	0	0	0	0	0	0.005	0.013	0.003	0	0	0.003	0	0.005
Potri.005G014900	0.135	1.106	0.067	0.046	0.016	0.015	0.172	0.311	0.113	0.04	0.051	0.031	0.336	0.313	0.052	0.287	0.209	0.393	0.507	0.063	0.045	0.34	0.045	0.176
Potri.005G018000	0	0.033	0	0	0	0	0.005	0.005	0.005	0	0	0	0.005	0	0	0	0.009	0	0.004	0.002	0	0	0	0
Potri.011G036600	0.323	1.327	1.117	2.749	0.681	1.132	1.723	1.101	1.327	2.312	3.732	2.946	1.741	2.282	4.077	0.048	0.02	0.016	0.038	3.726	3.377	1.041	0.955	0.812
Potri.011G125100	0.126	0.086	0.103	0	0.206	0.077	0.091	0.143	0.006	1.151	0.148	0.293	0	0	0.35	0	0.002	0.02	0	0.009	0.002	0.262	0.498	0.66
Potri.011G129000	0.056	0.032	0.039	0.018	0.017	0.022	0.022	0.081	0.132	0.011	0.022	0.012	0.115	0.05	0.037	0.051	0.114	0.07	0.067	0.073	0.071	0.071	0.025	0.035
Potri.011G129300	0.005	0.016	0.057	0.017	0.007	0.008	0.02	0	0.012	0.086	0.01	0.077	0.044	0.076	0.022	0.008	0.003	0	0	0.009	0.022	0.008	0.011	0.041
Potri.005G018100	0.192	0.376	0.027	0.034	0.025	0.008	0.062	0.024	0.111	0.033	0.022	0.076	0.088	0.059	0.056	0.428	0.265	0.12	0.117	0.055	0.13	0.157	0.249	0.092
Potri.011G128800	0.027	0.021	0.044	0.052	0.165	0.126	0.217	0.094	3.956	0.038	0.02	0.012	0.037	0.048	0.019	0.319	0.1	0.512	0.329	0.126	0.086	0.066	0.122	0.243
Potri.004G027300	0.005	0	0.025	0	0	0	0.097	0.005	0.031	0	0	0	0	0.017	0	0.278	0.142	1.244	0.04	0	0	0	0	0.032
Potri.005G056700	2.73	3.685	3.224	0.207	6.169	0.522	0.578	0.893	0.859	3.208	1.774	2.498	3.053	1.887	2.886	3.262	9.096	0.593	8.278	0.763	0.806	7.001	6.948	6.124
Potri.006G053700	9.043	6.849	6.702	8.133	9.399	3.445	4.254	1.281	2.332	7.403	9.751	8.772	6.773	6.086	11.442	5.454	5.016	4.915	3.663	10.854	12.193	5.007	5.261	4.104
Potri.016G053800	1.356	1.674	2.676	2.601	2.269	1.596	2.063	1.013	5.197	1.379	1.473	1.454	3.083	2.369	1.924	2.229	2.069	1.755	1.438	0.968	1.183	1.192	1.255	1.162
Potri.019G119600	0.319	0.049	0.137	0.023	0	0.045	0.02	0.028	0.012	0.074	0.119	0.078	0.134	0.068	0.144	1.882	0.888	1.16	0.527	0.007	0.025	0	0.005	0.01
Potri.019G119700	0.312	0.045	0.212	0.03	0.87	0.067	0.009	0.174	0.016	0.12	0.095	0.088	0.024	0.021	0.171	0.032	0.058	0.012	0.017	0.078	0.069	1.333	1.844	2.837
Potri.019G086200	0.024	0.02	0.082	0.009	0	0.05	0.024	0.018	0.008	0.024	0.011	0	0.139	0.084	0.03	0.201	0.18	0.047	0.275	0.014	0.021	0.013	0.018	0.044
Potri.001G414300	0.098	0.311	0.066	0.114	0.163	0	0.007	0	0.079	0.581	0.082	0.245	0.079	0.095	0.157	0.005	0.031	0.039	0.077	0.001	0.006	0.215	0.186	0.477
Potri.T084300	0.613	0.687	1.938	0.693	2.651	0.329	0.526	0.468	0.252	5.442	1.887	3.74	0.818	0.757	3.242	0.164	0.13	0.388	0.069	0.506	0.594	4.295	3.273	3.965
Potri.T157500	0	0	0.087	0.009	0	0	0.023	0.016	0.075	0.003	0.006	0	0.137	0.081	0.003	0.026	0.041	0.093	0.004	0.004	0.004	0.024	0	0.039
Potri.004G027400	0.012	0.016	0.023	0.32	0	0	0.025	0	4.101	0	0	0.004	0.022	0.059	0	0.156	0.058	0.047	0.288	0.251	0.133	0.136	0.097	0.174
Potri.011G034900	0.179	0.075	0.166	0.112	0.022	0.325	0.013	0.862	0.2	0.021	0.012	0	0.065	0.047	0.01	0.046	0.025	0.031	0.039	0.028	0.07	0.008	0.009	0.01
Potri.011G038400	0.085	0.047	1.43	0.025	0.005	0	0.188	0.011	0	0	0.002	0.006	0.004	0	0.005	0.005	0.116	0.729	0.023	0	0	0.005	0.011	0
Potri.016G102600	0.214	0.748	0.374	1.007	0.26	0.431	0.701	1.162	6.222	0.171	0.282	0.131	0.279	0.231	0.362	3.304	5.109	12.016	1.82	0.095	0.245	0.08	0.061	0.026
Potri.016G102700	8.578	7.058	7.081	12.262	1.5	3.581	3.481	5.848	8.479	1.584	5.472	3.636	16.892	20.675	4.758	0.642	0.821	4.761	0.832	1.756	4.184	0.786	1.177	1.004
Potri.016G102900	0.469	0.518	0.949	0.306	0.023	0.148	2.531	1.102	0.117	0.014	0.156	0.059	0.452	0.513	0.176	4.856	5.287	15.659	2.125	0.037	0.217	0.053	0.028	0.007
Potri.001G412400	0.077	0.2	0.379	0.07	0.006	0.019	0.136	0.302	0.07	0.005	0	0	0.067	0.065	0.003	0.302	0.435	0.527	0.348	0	0.039	0.214	0	0.025
Potri.001G413300	0.168	0	0.115	0.049	0	0.007	0.033	0.015	0.007	0.006	0.006	0	0.014	0.013	0.006	0.006	0	0.006	0	0.005	0.007	0.003	0.009	0
Potri.011G033800	0.156	0.15	0.134	0.998	0.004	0.093	0.092	0.188	2.714	0.012	0.105	0.022	1.334	1.739	0.043	0.326	0.246	0.177	0.262	0.078	0.468	0.064	0.003	0.146
Potri.011G034300	0.19	0.031	0.103	0.323	0.007	0.15	0.065	0.145	0.657	0.017	0.034	0.018	0.537	0.616	0.032	0.042	0.031	0.014	0.019	0.03	0.161	0.038	0.025	0.013
Potri.011G035200	0.696	0.337	0.497	0.053	0.018	0.039	0.032	0.267	0.178	0.072	0.059	0.088	0.02	0.031	0.126	0.027	0.011	0.05	0.023	0.122	0.065	0.02	0.012	0.024
Potri.011G035800	0.042	0.08	0.083	1.988	0.041	0.036	0.06	0.883	2.953	0.041	0.207	0.038	2.775	3.618	0.172	0.858	0.729	0.565	0.678	0.083	0.915	0.22	0.045	0.547
Potri.011G036100	0.221	0	0.1	0.581	0.051	0.035	0.365	0.263	0.963	0.066	0.065	0.061	0.693	0.868	0.06	0.272	0.094	0.029	0.462	0.127	0.422	0.114	0.079	0.212
Potri.011G036400	0.019	0.007	0.028	0.926	0.016	0.065	0.199	0.068	0.99	0.039	0.058	0.027	1.416	1.669	0.085	0.362	0.353	0.232	0.537	0.073	0.46	0.114	0.034	0.232
Potri.013G095800	0.927	0.991	2.288	0.088	0.512	0.329	0.771	0.87	0.159	0.022	0.018	0	0.031	0.044	0.01	0.082	0.12	0.088	0.037	3.075	2.382	0.504	1.02	0.675
Potri.013G149500	6.841	5.251	11.468	11.482	5.394	5.133	3.766	3.689	8.499	10.019	8.324	9.654	22.793	23.74	11.978	2.982	2.101	0.477	1.643	7.577	9.438	5.119	6.102	5.079
Potri.019G119200	11.806	11.157	16.086	5.844	10.655	7.786	11.751	7.727	6.431	15.856	9.108	13.051	13.367	14.002	10.781	23.875	14.876	9.658	6.862	11.352	11.154	8.053	10.256	9.48
Potri.019G120300	1.706	0.753	0.529	0.194	0.035	0.725	0.402	0.382	0.226	1.033	0.994	1.32	0.143	0.376	0.683	0.245	0.239	0.059	0.17	1.847	1.206	0.782	0.507	1.504
Potri.T022200	0	0	0	2.946	0	0	0	0	0.006	0.007	0.652	0.037	0.133	0.293	0.272	0	0.002	0.004	0.078	0.002	0.581	0.042	0.074	0.021
Potri.T023000	0.149	0.034	0.206	0.307	0.023	0.285	0.415	0.406	1.673	0.052	0.108	0	0.571	0.463	0.087	3.725	4.015	5.193	1.768	0.16	0.343	0.054	0.021	0.131
Potri.011G034200	0.044	0.026	0.037	0.263	0.071	0.173	0.042	0.124	0.142	0.242	0.093	0.161	0.235	0.318	0.044	0.054	0.041	0.017	0.084	0.054	0.116	0.066	0.038	0.281
Potri.011G034800	0.271	0.112	0.196	0.047	0.018	0.085	0.108	0.141	0.047	0	0.01	0.005	0.007	0.018	0.017	0.018	0.018	0.025	0.014	0.02	0.009	0	0.007	0.013
Potri.011G035000	0.168	0.071	0.195	0.175	0.002	0.349	0.033	0.511	0.237	0.037	0.036	0.033	0.314	0.357	0.063	0.094	0.099	0.028	0.133	0.061	0.231	0.035	0.029	0.07
Potri.011G037800	0.033	0	0.277	0.026	0	0.016	0.022	0.046	0	0.003	0.006	0	0.006	0.008	0	0.391	0.676	0.733	0.024	0.003	0	0.015	0.008	0
Potri.T022900	0.423	0.103	1.698	0.27	0.06	0.129	0.553	0.352	1.201	0.096	0.196	0.036	3.015	2.159	0.156	1.233	1.37	2.02	0.749	0.043	1.087	0.154	0.069	0.175
Potri.011G035900	0.186	0.031	0.081	0.297	0.002	0.11	0.1	0.294	0.404	0.01	0.024	0.018	0.421	0.49	0.037	0.062	0.048	0.042	0.109	0.023	0.21	0.024	0.005	0.025
Potri.013G059900	1.262	2.898	4.044	1.847	0.222	0.045	1.878	1.26	1.487	0.286	0.061	0.189	8.328	9.596	0.132	0	0.02	0.018	0.006	0.17	0.279	2.494	0.455	1.119
Potri.T021800	0.607	0.231	0.759	0.968	0.107	0.956	1.087	1.24	1.975	0.027	0.1	0.026	0.504	0.512	0.067	3.379	3.849	14.048	2.818	1.773	1.39	0.299	0.344	0.545
Potri.T022400	0.041	0	0.071	0.014	0	0.035	0.064	0.033	0.024	0.005	0.003	0	0.02	0.006	0.003	0.697	0.662	2.916	0.33	0.049	0.016	0	0.022	0.005
Potri.010G025800	0.004	0.02	0.002	0.004	0.003	0.059	0.022	0.006	0.018	0	0.009	0	0.014	0.036	0.003	0.782	0.959	0.086	0.404	0.14	0.123	0.018	0.045	0.052
Potri.010G017900	0.004	0	0.005	0	0	0.672	0.089	0.056	0.005	0	0.005	0	0	0.007	0	0.023	0.017	0.006	0.023	0.027	0.021	0	0.003	0.011
Potri.010G020300	0	0	0	0	0	0	0	0	0.022	0	0	0	0.005	0	0.003	0.003	0.008	0	0.003	0	0	0	0	0
Potri.011G037300	0.064	0.025	0.024	0.023	0.014	0.098	0.104	0.059	0.018	0.014	0.01	0.005	0.133	0.091	0.017	0.093	0.061	0.122	0.566	0.037	0.048	0.048	0.028	0.035
Potri.001G410800	0.05	0.043	0.11	0.249	0.165	0.024	0.041	0.021	0.24	0.243	0.034	0.109	0.258	0.212	0.065	0.044	0.05	0.106	0.047	0.21	0.147	0.148	0.143	0.194
Potri.001G411300	0.531	0.375	0.68	1.422	0.824	0.158	0.257	0.074	0.749	1.554	0.5	1.027	2.349	2.448	0.846	0.464	0.67	0.139	0.34	0.531	0.709	0.516	0.49	0.5
Potri.001G411400	0.119	0.072	0.219	2.756	0.09	0.024	0.111	0.23	3.272	0.271	0.181	0.138	1.626	1.657	0.16	0.513	0.214	0.26	0.561	0.12	0.691	0.107	0.046	0.128
Potri.001G413900	0.006	0.081	0.108	0.214	0	0.033	0.042	0.087	0.098	0.006	0	0	0.061	0.075	0	0.101	0.114	0.095	0.106	0.028	0.042	0.004	0.033	0
Potri.001G418100	0.324	0.21	0.507	0.865	0.305	0.09	0.143	0.088	0.285	0.72	0.244	0.564	0.913	0.936	0.31	0.158	0.168	0.032	0.129	0.277	0.33	0.282	0.253	0.354
Potri.010G015800	0	0.015	0.015	0.008	0	0.007	0.058	0.027	0.011	0	0.002	0.006	0.002	0	0	0.014	0.007	0.004	0.019	0	0.003	0	0	0
Potri.010G017000	0	0	0	0	0	0.027	0.011	0	0	0	0	0	0	0	0	0.008	0.002	0	0.018	0.002	0	0	0	0
Potri.010G017100	0.011	0.184	0.14	0.378	0	0.183	0.053	0.043	0.843	0.002	0.005	0.012	0.394	0.334	0	0.538	0.482	0.121	0.36	0.262	0.378	0.099	0.079	0.096
Potri.010G017600	0	0	0	0	0	0	0.025	0	0	0	0	0	0	0	0	0	0.006	0.004	0.003	0	0.002	0	0	0
Potri.010G018300	0	0	0	0.008	0	0.014	0	0.01	0.006	0	0	0	0.009	0.014	0.006	0.014	0.003	0	0.021	0.008	0.013	0.013	0.015	0
Potri.010G018400	0.007	0	0.019	0.002	0	0.003	0	0.009	0.001	0	0	0	0.001	0	0	0.013	0.004	0.001	0.005	0.001	0.001	0	0	0
Potri.010G018600	0.073	0.156	0.236	1.155	0.006	0.128	0.156	0.161	1.026	0.002	0	0	0.382	0.405	0	0.168	0.121	0.049	0.099	0.195	0.521	0.084	0.032	0.12
Potri.010G018700	0	0	0	0	0.011	0.047	0.055	0.004	0.01	0	0.003	0	0	0	0.003	0.006	0.011	0.014	0.012	0.01	0.002	0	0	0.005
Potri.010G020200	0.143	1.002	1.333	0.464	0	0.665	1.509	0.591	1.387	0	0	0	0.294	0.157	0	0.111	0.086	0.016	0.108	0.145	0.258	0.019	0.062	0.041
Potri.010G025500	0.082	0.1	0.058	0.062	0.015	0.116	0.093	0.08	0.155	0.028	0.005	0.029	0.227	0.246	0.024	0.275	0.309	0.064	0.217	0.31	0.585	0.115	0.064	0.054
Potri.010G025700	0.037	0.019	0.045	0.016	0.005	0.016	0.066	0.04	0.036	0.007	0.006	0	0.015	0.003	0.001	0.667	0.778	0.065	0.234	0.129	0.118	0.014	0.012	0.052
Potri.011G039100	0.143	0.099	0.094	0.014	0.014	0.031	0.042	0.216	0.329	0.011	0	0	0.016	0.02	0	0.22	0.39	0.528	0.822	0.02	0.009	0.156	0.012	0.087
Potri.011G125000	0.04	0	0.005	0.042	0	0	0.01	0	0.444	0.006	0.003	0	0.019	0.03	0.004	3.439	2.725	5.347	2.06	0.029	0.029	0.014	0.008	0.054
Potri.013G150800	0.302	0.047	0.142	0.746	0.068	0.051	0.031	0.023	0.08	0.019	0.095	0.095	0.431	0.577	0.11	6.096	4.515	1.424	1.351	0.053	0.199	0.076	0.058	0.068
Potri.T023600	0.03	0.027	0.074	0.09	0	0	0.023	0.032	0.166	0	0.003	0.003	0.031	0.032	0.004	2.437	1.778	4.52	1.849	0.016	0.038	0.042	0.037	0.049
Potri.T139300	0.382	0.005	0.397	0.351	0.129	0.008	0.231	0.106	0.046	0.301	0.196	0.231	0.488	0.528	0.297	0.001	0.001	0.006	0	0.35	0.275	0.139	0.207	0.135
Potri.004G028600	0.052	0.292	0.189	0.081	0.03	0.01	0.089	0.027	0.016	0.191	0.038	0.104	0.091	0.144	0.06	0	0	0	0	0.016	0.03	0.367	0.311	0.612
Potri.011G037600	0.114	0.027	0.037	0.039	0.013	0.134	0.009	0.132	0.026	0.011	0.02	0.011	0.157	0.007	0.007	0.086	0.107	0.124	0.686	0.054	0.04	0.069	0.051	0.006
Potri.011G154400	0.004	0	0.005	0.046	0	0.021	0.03	0.054	0	0.002	0.005	0.005	0.009	0.006	0.015	0.004	0.031	0.003	0.004	0.467	0.291	0.061	0.086	0.083
Potri.004G028700	0.368	0.083	0.38	0.896	0.186	0.217	0.187	0.163	0.162	0.542	0.625	0.697	1.382	1.855	0.727	0.003	0	0.005	0	0.176	0.152	0.201	0.35	0.396
Potri.006G091400	0	0	0	0	0	0	0.014	0.015	0	0	0	0	0	0	0	0.012	0.061	0.276	0.206	0	0	0	0	0
Potri.019G119900	0.093	0.272	0.259	0.35	0.049	0.018	0.18	0.065	0.312	0.075	0.14	0.079	1.125	1.154	0.136	1.131	1.15	0.236	0.55	0.296	0.405	0.097	0.103	0.124
Potri.004G027800	0.086	0.058	0.09	0.277	0.148	0.124	0.082	0.196	0.402	0.583	0.33	0.436	0.166	0.177	0.436	2.372	2.7	2.835	2.999	1.355	0.892	0.909	0.899	0.724
Potri.016G102500	0.235	0.165	0.235	1.48	0.193	0.16	0.678	0.216	5.412	0.07	0.198	0.082	0.597	0.623	0.124	0.418	0.388	2.016	0.141	0.033	0.502	0.488	0.121	0.205
Potri.004G027900	0.023	0.007	0.016	0.058	0	0.03	0.011	0.027	0.02	0.08	0.09	0.058	0.033	0.014	0.03	0.266	0.202	0.243	0.364	0.133	0.095	0.16	0.081	0.101
Potri.010G015500	0	0	0.004	0.004	0	0.002	0.002	0	0.001	0.001	0	0	0.003	0.005	0	0.001	0.004	0.001	0.004	0.001	0.001	0	0.002	0
Potri.010G103300	0.877	1.444	2.339	1.501	0.105	0.637	1.062	2.138	3.49	0.717	0.471	0.551	6.816	6.079	0.54	4.358	4.752	4.65	3.374	1.236	1.664	3.064	1.171	2.368
Potri.011G037000	0.076	0.124	0.102	0.887	0.02	0.024	0.12	0.104	0.623	0.047	0.35	0.115	1.008	1.152	0.255	0.463	0.377	0.528	0.19	0.9	0.836	0.133	0.146	0.187
Potri.011G039000	1.162	1.7	1.55	3.074	0.173	1.528	2.48	1.322	2.001	0.999	1.364	0.687	3.743	4.442	1.709	3.583	4.512	3.851	2.661	1.848	2.624	1.025	0.786	0.885
Potri.011G039300	0.01	0.019	0.127	0.051	0.007	0.051	0.004	0.084	0.177	0.006	0.003	0	0.105	0.071	0.015	0.093	0.079	0.134	0.078	0.012	0.02	0.048	0.008	0.031
Potri.011G039400	0.07	0.067	0.139	0.52	0.035	0.209	0.031	0.102	0.297	0.088	0.077	0.075	0.5	0.415	0.121	0.065	0.062	0.036	0.1	0.035	0.127	0.048	0.05	0.197
Potri.001G412700	0	0	0.051	0	0	0.054	0.088	0.038	0	0	0	0	0	0	0	0	0.002	0	0.01	0	0	0	0	0
Potri.004G028300	0.204	0.325	0.838	0.049	0.013	0.016	0.095	0.103	0.139	0.037	0.039	0.003	0.293	0.189	0.021	0.377	0.119	0.386	0.28	0.051	0.078	1.726	0.31	2.033
Potri.T177000	0	0	0.024	0	0	0	0.024	0	0.037	0	0.003	0.003	0	0	0.004	0.016	0.015	0.133	0.004	0.002	0	0	0	0.019
Potri.T084700	0.004	0.015	0.006	0.003	0	0.01	0.002	0.002	0.006	0.013	0.004	0.018	0.031	0.017	0.021	0.051	0.016	0.038	0.017	0.001	0.002	0.01	0.021	0.013
Potri.007G110900	0.052	0.139	0.162	0	0.01	0.048	0.199	0.154	0.066	0.004	0	0	0.029	0.012	0.005	0	0.005	0	0.018	0	0.009	0.027	0	0.009
Potri.001G014100	0.099	0.147	0.249	0.039	0.02	0.012	0.285	0.168	0.163	0.025	0.024	0	1.045	0.733	0.03	0	0.003	0	0	0.046	0.075	0.761	0.079	0.033
Potri.001G014400	0.293	0.03	1.165	0.149	0.188	0.099	0.034	0.037	0.1	0.434	0.791	0.639	0.888	0.643	1.079	0	0.002	0.002	0	0.405	0.497	0.181	0.243	0.222
Potri.001G014600	0.2	0.013	0.041	0	0	0	0.081	0.088	0	0.004	0	0	0.068	0.044	0.01	0.005	0	0	0	0	0.004	0	0	0
Potri.001G153800	5.167	11.064	13.927	2.798	0.366	4.939	3.826	4.887	0.931	0.382	0.238	0.181	1.64	2.794	0.222	1.421	0.932	0.42	0.525	0.093	0.669	0.126	0.202	0.201
Potri.001G228300	0.111	0	0.085	0.154	0.014	0.009	0	0.009	0.051	0	0.006	0	0.164	0.148	0	2.089	2.548	4.188	1.689	0	0.018	0.047	0.011	0.012
Potri.003G211300	0.185	1.171	1.078	0.346	0.881	0.588	0.031	0.095	0.915	2.99	1.521	2.138	4.596	2.222	1.657	1.768	3.682	0.19	3.632	0.457	0.86	3.917	5.121	3.037
Potri.003G211700	0.015	0.01	0	0.058	0	0.047	0	0	0.008	0.026	0	0.005	0.042	0.011	0.01	0.055	0.092	1.917	0.075	0.004	0.032	0.034	0.034	0.009
Potri.003G211800	0	0.012	0.045	0.213	0.018	0	0	0	0.206	0.126	0.016	0.076	0.569	0.518	0.071	0.102	0.222	0.654	0.1	0.046	0.182	0.156	0.175	0.2
Potri.018G027300	1.735	2.285	2.972	2.446	0.684	0.974	2.517	1.226	8.962	2.26	1.836	2.016	3.832	3.603	2.103	7.914	9.791	4.545	3.404	3.497	4.27	2.603	1.999	2.581
Potri.T003400	1.077	1.159	1.252	0.537	0.523	0.344	0.231	0.483	0.214	1.929	1.322	2.086	2.046	2.01	1.749	4.74	4.702	5.1	5.8	0.281	1.016	0.666	1.025	0.388
Potri.T084500	0.006	0.852	2.294	0.294	10.137	0.072	1.08	0.863	0.441	15.908	2.869	8.69	0.705	1.049	7.201	0.004	0.006	0.047	0.009	1.424	1.126	4.54	4.578	6.694
Potri.T084800	0	0.041	0.06	0.127	0.008	0.103	0.016	0.023	0.006	0.034	0	0.012	0.127	0.145	0.064	0.055	0.131	0.288	0.039	0	0.066	0.01	0.065	0.014
Potri.T084900	0	0.071	0.549	0.037	0.03	0.034	0.063	0.146	0.214	0.132	0.132	0.092	0.562	0.385	0.207	0.066	0.194	0	0.112	0.019	0.054	0.761	0.133	0.164
Potri.T085000	0.005	0.003	0.051	0.054	0.003	0.004	0.041	0.029	0.124	0.019	0.007	0.013	0.216	0.064	0.02	0.012	0.034	0.01	0.015	0	0.041	0.053	0.047	0.017
Potri.T085100	0	0.041	0.008	0	0.01	0.034	0	0	0.008	0.032	0.03	0.019	0.028	0.022	0.031	0.066	0.412	3.904	0.294	0	0.018	0.047	0.005	0.017
Potri.003G211900	0.004	0.011	0	0.413	1.465	0	0	0	0.244	2.057	1.321	2.139	1.851	1.469	2.586	0.038	0.047	0.055	0.035	0.313	0.457	0.9	0.872	0.757
Potri.006G254600	0.366	0.793	0.72	0.01	1.359	0.818	1.169	0.428	0.016	0.683	0.33	0.381	0.107	0.098	0.364	3.537	3.431	3.577	1.739	0.494	0.454	1.341	1.051	0.72
Potri.T084200	0.014	0.013	0.008	0	0	0	0	0	0	0	0	0	0.006	0	0	0	0.011	0.005	0	0	0	0	0	0
Potri.004G061900	0.963	2.726	2.128	0.846	0.477	0.024	0.245	0.253	4.192	0.699	0.571	0.803	3.747	3.84	0.618	0.471	0.765	1.059	0.774	0.107	0.291	2.125	1.335	1.632

## Sheet: standard
Group	GeneID	Root tip.standard	Root.standard	Stem inode.standard	Stem node.standard	Leaf first fully expanded.standard	Leaf immature.standard	Leaf young.standard	Early dormant bud.early dormant bud	Fully open bud.fully open bud	Late dormant bud.late dormant bud	Predormant bud I	Predormant bud II	Tissue
I	Potri.013G149500	11.978	0.477	7.577	9.438	10.019	8.324	9.654	0.27	0.06	1.201	0.818	0.757	Root,Stem,Leaf,Bud
I	Potri.014G086900	7.538	7.209	6.521	6.576	3.995	5.719	5.122	0.582	0.106	0.011	2.693	3.096	Root,Stem,Leaf,Bud
I	Potri.019G119200	10.781	9.658	11.352	11.154	15.856	9.108	13.051	0.297	0.002	0.404	0.158	0.131	Root,Stem,Leaf
II	Potri.002G086500	0.691	2.717	0.788	0.953	0.338	0.603	0.614	1.101	0.196	0.255	3.083	2.369	Root,Bud
II	Potri.004G061900	0.618	1.059	0.107	0.291	0.699	0.571	0.803	0.846	0.477	4.192	0	0	Root,Bud
II	Potri.006G254600	0.364	3.577	0.494	0.454	0.683	0.33	0.381	0.01	1.359	0.016	1.741	2.282	Root,Bud
II	Potri.018G027300	2.103	4.545	3.497	4.27	2.26	1.836	2.016	0.537	0.523	0.214	3.116	3.423	Root,Stem,Leaf,Bud
II	Potri.T003400	1.749	5.1	0.281	1.016	1.929	1.322	2.086	0.294	10.137	0.441	0.137	0.081	Root,Stem,Leaf,Bud
III	Potri.006G091400	0	0.276	0	0	0	0	0	0.058	0	0.02	0.068	0.044	no
III	Potri.010G103300	0.54	4.65	1.236	1.664	0.717	0.471	0.551	0.051	0.007	0.177	22.793	23.74	Stem,Leaf,Bud
III	Potri.013G086100	0	2.915	0.013	0.073	0.004	0.005	0	0	0	0.041	0	0	Root
III	Potri.013G094000	0.006	0.006	0.951	0.851	0.027	0.014	0.015	0.044	0	0	0.133	0.293	no
III	Potri.013G095800	0.01	0.088	3.075	2.382	0.022	0.018	0	0.026	0	0	0.014	0.013	Stem
III	Potri.013G096000	0	0	0.102	0.087	0	0	0	0.842	0.251	1.363	0.004	0	Bud
III	Potri.013G096400	0	0.004	0.003	0.006	0.004	0	0	0.094	0	0.051	0.571	0.463	no
III	Potri.016G102500	0.124	2.016	0.033	0.502	0.07	0.198	0.082	0	5.329	0	0	0	Root,Bud
III	Potri.016G102600	0.362	12.016	0.095	0.245	0.171	0.282	0.131	1.916	0.336	1.335	3.053	1.887	Root,Bud
III	Potri.016G102700	4.758	4.761	1.756	4.184	1.584	5.472	3.636	0.088	0.512	0.159	0.094	0.132	Root,Stem,Leaf
III	Potri.016G102900	0.176	15.659	0.037	0.217	0.014	0.156	0.059	0.894	0.05	0.108	7.049	7.112	Root
IV	Potri.001G006100	2.494	0.697	1.13	1.59	1.189	2.396	1.869	2.267	0.375	0.224	0.065	0.047	Root,Stem,Leaf,Bud
IV	Potri.006G053700	11.442	4.915	10.854	12.193	7.403	9.751	8.772	12.262	1.5	8.479	16.892	20.675	Root,Stem,Leaf,Bud
IV	Potri.012G034900	0.227	0.025	0.045	0.43	0.179	0.036	0.153	0.058	0.012	0.151	0.006	0.008	no
IV	Potri.013G115800	2.209	0.161	0.09	0.032	4.092	0.922	2.312	0.011	0.851	0.033	0	0	Root,Leaf
IV	Potri.015G026300	0.936	0.139	0.243	2.583	0.528	0.71	0.509	0.119	0.313	0.059	0.537	0.616	Stem,Leaf
IV	Potri.016G053800	1.924	1.755	0.968	1.183	1.379	1.473	1.454	0.306	0.023	0.117	0.012	0.007	Root,Stem,Leaf
IV	Potri.019G086200	0.03	0.047	0.014	0.021	0.024	0.011	0	0.049	0	0.007	0	0	no
IV	Potri.019G086300	4.94	0.78	1.065	1.915	4.032	3.049	4.047	1.521	1.049	3.573	0.022	0.059	Root,Stem,Leaf,Bud
IV	Potri.019G086400	3.399	1.163	1.997	2.406	3.494	2.442	3.016	0.002	0	0.001	1.14	1	Root,Stem,Leaf,Bud
V	Potri.005G056700	2.886	0.593	0.763	0.806	3.208	1.774	2.498	1.007	0.26	6.222	0.179	0.103	Root,Leaf,Bud
V	Potri.005G056800	1.694	0.148	0.255	0.263	2.392	0.911	1.789	4.508	3.193	1.23	3.099	3.224	Root,Leaf,Bud
V	Potri.005G057000	0.221	0.634	0.07	0.033	0.542	0.108	0.409	0.052	0	0.461	0.314	0.357	no
V	Potri.007G110900	0.005	0	0	0.009	0.004	0	0	0	0	0	0.562	0.385	no
V	Potri.007G111100	0.907	1.391	1.078	2.688	0.455	1.384	0.638	0.596	0.039	0.757	0.29	0.33	Root,Stem,Leaf
V	Potri.007G111200	0.408	1.004	0.252	0.688	0.044	0.473	0.294	0.092	0.121	0.594	20.595	23.55	Root
V	Potri.019G007300	0	0	0	0.003	0	0	0	20.699	7.815	2.593	5.309	5.989	Bud
V	Potri.019G007600	3.081	0.027	0.051	0.012	4.136	1.072	3.307	0.045	0.042	0.044	0.095	0.112	Root,Leaf
V	Potri.019G007700	3.081	0	0	0.127	3.099	1.46	2.379	0	0	0	0.039	0.036	Root,Leaf
V	Potri.019G011400	0	0	0.001	0.006	0	0	0	0.309	0.947	0.278	0.235	0.318	no
V	Potri.019G011800	0.142	0.013	0.057	0.121	0.311	0.05	0.198	0.734	0.132	1.497	0.005	0	Bud
VI	Potri.001G014100	0.03	0	0.046	0.075	0.025	0.024	0	2.798	0.366	0.931	0.682	0.581	Bud
VI	Potri.001G014400	1.079	0.002	0.405	0.497	0.434	0.791	0.639	0.154	0.014	0.051	1.417	1.548	Root
VI	Potri.001G014600	0.01	0	0	0.004	0.004	0	0	0.346	0.881	0.915	0.216	0.064	no
VI	Potri.001G153800	0.222	0.42	0.093	0.669	0.382	0.238	0.181	0.058	0	0.008	0.028	0.022	no
VI	Potri.001G228200	0	0.825	0	0	0	0	0.011	0	0.021	0.018	0.007	0.018	no
VI	Potri.001G228300	0	4.188	0	0.018	0	0.006	0	0.064	3.996	0.028	0.336	0.313	Root,Bud
VI	Potri.003G211300	1.657	0.19	0.457	0.86	2.99	1.521	2.138	0.213	0.018	0.206	0.039	0.026	Root,Leaf
VI	Potri.003G211700	0.01	1.917	0.004	0.032	0.026	0	0.005	0.053	0	0.037	1.462	1.585	Root
VI	Potri.003G211800	0.071	0.654	0.046	0.182	0.126	0.016	0.076	2.446	0.684	8.962	0.074	0.073	Bud
VI	Potri.003G211900	2.586	0.055	0.313	0.457	2.057	1.321	2.139	0.413	1.465	0.244	0.164	0.332	Root,Leaf,Bud
VI	Potri.003G212000	2.103	0.337	0.573	1.691	3.849	1.584	2.506	2.623	0.39	1.415	0.004	0	Root,Stem,Leaf,Bud
VI	Potri.013G059900	0.132	0.018	0.17	0.279	0.286	0.061	0.189	1.422	0.824	0.749	0.029	0.054	Bud
VI	Potri.013G060000	0.748	0.008	0.155	0.453	0.736	0.282	0.52	0.109	0	0.124	0.143	0.376	no
VI	Potri.T084200	0	0.005	0	0	0	0	0	0	0	0	3.747	3.84	Bud
VI	Potri.T084300	3.242	0.388	0.506	0.594	5.442	1.887	3.74	0.323	0.007	0.657	1.107	0.775	Root,Leaf
VI	Potri.T084500	7.201	0.047	1.424	1.126	15.908	2.869	8.69	0.127	0.008	0.006	0.28	0.292	Root,Stem,Leaf
VI	Potri.T084700	0.021	0.038	0.001	0.002	0.013	0.004	0.018	0.149	0.188	0.1	0.127	0.145	no
VI	Potri.T084800	0.064	0.288	0	0.066	0.034	0	0.012	0.037	0.03	0.214	1.851	1.469	Bud
VI	Potri.T084900	0.207	0	0.019	0.054	0.132	0.132	0.092	0.054	0.003	0.124	0.107	0.098	no
VI	Potri.T085000	0.02	0.01	0	0.041	0.019	0.007	0.013	0	0.01	0.008	0.006	0	no
VI	Potri.T085100	0.031	3.904	0	0.018	0.032	0.03	0.019	0.294	0.265	0.326	0.008	0.041	Root
VII	Potri.001G134900	0.037	2.154	0.002	0.066	0.008	0.056	0.128	0.725	0.609	0.292	5.242	4.791	Root
VII	Potri.005G014700	0.194	1.757	0.484	0.73	0.055	0.251	0.059	0.067	0.048	0.084	0.016	0.007	Root
VII	Potri.005G014800	0	0.013	0	0	0.002	0	0	0.023	0	0.012	2.349	2.448	Bud
VII	Potri.005G014900	0.052	0.393	0.063	0.045	0.04	0.051	0.031	0.03	0.87	0.016	1.626	1.657	Bud
VII	Potri.005G018000	0	0	0.002	0	0	0	0	0.009	0	0.008	0.061	0.075	no
VII	Potri.005G018100	0.056	0.12	0.055	0.13	0.033	0.022	0.076	0.112	0.022	0.2	0.002	0	no
VIII-a	Potri.019G120300	0.683	0.059	1.847	1.206	1.033	0.994	1.32	1.847	0.222	1.487	0.4	0.464	Stem,Leaf,Bud
VIII-b	Potri.004G027300	0	1.244	0	0	0	0	0	1.493	3.956	1.266	0	0.017	Root,Bud
VIII-b	Potri.004G027400	0	0.047	0.251	0.133	0	0	0.004	1.988	0.041	2.953	8.157	7.967	Bud
VIII-b	Potri.004G027800	0.436	2.835	1.355	0.892	0.583	0.33	0.436	1.501	0.105	3.49	0.024	0.021	Root,Stem,Bud
VIII-b	Potri.004G027900	0.03	0.243	0.133	0.095	0.08	0.09	0.058	0.887	0.02	0.623	0.164	0.148	no
VIII-b	Potri.011G037300	0.017	0.122	0.037	0.048	0.014	0.01	0.005	0	0	0	1.382	1.855	Bud
VIII-b	Potri.011G037600	0.007	0.124	0.054	0.04	0.011	0.02	0.011	0.35	0.049	0.312	1.045	0.733	Bud
VIII-b	Potri.011G037800	0	0.733	0.003	0	0.003	0.006	0	0	0	0.022	0.031	0.032	no
VIII-b	Potri.011G037900	0.004	0.123	0	0.002	0	0	0	0	0.034	0.043	0.02	0.006	no
VIII-b	Potri.011G038000	0	0.182	0.004	0.006	0	0	0.003	0	0.034	0.023	13.367	14.002	Bud
VIII-b	Potri.011G038400	0.005	0.729	0	0	0	0.002	0.006	0.926	0.016	0.99	0.382	0.405	no
VIII-b	Potri.011G038800	0	1.085	0.004	0.017	0.037	0.014	0	0.023	0.006	0	0.028	0.03	Root
VIII-b	Potri.011G039000	1.709	3.851	1.848	2.624	0.999	1.364	0.687	0	0	0	1.234	1.196	Root,Stem,Leaf,Bud
VIII-b	Potri.011G039100	0	0.528	0.02	0.009	0.011	0	0	0.046	0	0	0	0	no
VIII-b	Potri.011G039200	0.256	3.353	0.993	1.151	0.319	0.231	0.249	0	0	0.005	0.693	0.868	Stem,Leaf
VIII-b	Potri.011G039300	0.015	0.134	0.012	0.02	0.006	0.003	0	0.049	0.013	0.139	0.042	0.011	no
VIII-b	Potri.011G039400	0.121	0.036	0.035	0.127	0.088	0.077	0.075	0	0	0.037	0.569	0.518	no
VIII-c	Potri.013G150800	0.11	1.424	0.053	0.199	0.019	0.095	0.095	0.01	0	0	0.093	0.098	Root
VIII-c	Potri.019G119600	0.144	1.16	0.007	0.025	0.074	0.119	0.078	0.042	2.692	0.146	0	0.017	Root,Bud
VIII-c	Potri.019G119700	0.171	0.012	0.078	0.069	0.12	0.095	0.088	0.07	0.006	0.07	0.394	0.334	no
VIII-c	Potri.019G119900	0.136	0.236	0.296	0.405	0.075	0.14	0.079	0.004	0	0.001	1.64	2.794	Bud
VIII-c	Potri.019G120000	0.134	0.407	0.087	0.332	0.184	0.144	0.223	1.533	1.887	0.66	5.393	5.274	Bud
VIII-d	Potri.004G028300	0.021	0.386	0.051	0.078	0.037	0.039	0.003	0	0.01	0.066	2.046	2.01	Bud
VIII-d	Potri.004G028600	0.06	0	0.016	0.03	0.191	0.038	0.104	0	0	0	0.029	0.012	no
VIII-d	Potri.004G028700	0.727	0.005	0.176	0.152	0.542	0.625	0.697	1.48	0.193	5.412	0.285	0.207	Bud
VIII-d	Potri.011G033400	0.614	0.012	0.228	1	0.457	0.97	0.369	0.034	0.027	0.066	0.452	0.513	Stem
VIII-d	Potri.011G034400	0.101	0.002	0.065	0.045	0.224	0.089	0.148	0	0	0.02	0	0.007	no
VIII-d	Potri.011G034800	0.017	0.025	0.02	0.009	0	0.01	0.005	0.004	0.003	0.018	0.019	0.03	no
VIII-d	Potri.011G034900	0.01	0.031	0.028	0.07	0.021	0.012	0	0.581	0.051	0.963	0.001	0	no
VIII-d	Potri.011G035000	0.063	0.028	0.061	0.231	0.037	0.036	0.033	0	0	0.005	0.431	0.577	no
VIII-d	Potri.011G035200	0.126	0.05	0.122	0.065	0.072	0.059	0.088	0.307	0.023	1.673	18.882	23.933	Bud
VIII-d	Potri.011G035600	2.964	0.099	1.086	2.082	2.123	2.714	1.719	3.402	0.023	0.014	0.279	0.231	Root,Stem,Leaf,Bud
VIII-d	Potri.011G035800	0.172	0.565	0.083	0.915	0.041	0.207	0.038	0.263	0.071	0.142	0.294	0.157	no
VIII-d	Potri.011G035900	0.037	0.042	0.023	0.21	0.01	0.024	0.018	0.249	0.165	0.24	0.488	0.528	no
VIII-d	Potri.011G036100	0.06	0.029	0.127	0.422	0.066	0.065	0.061	0.047	0.018	0.047	0.227	0.246	no
VIII-d	Potri.011G036400	0.085	0.232	0.073	0.46	0.039	0.058	0.027	0.175	0.002	0.237	0.015	0.003	no
VIII-d	Potri.011G033800	0.043	0.177	0.078	0.468	0.012	0.105	0.022	0.194	0.035	0.226	0	0	no
VIII-d	Potri.011G034200	0.044	0.017	0.054	0.116	0.242	0.093	0.161	0.014	0	0.024	0.016	0.02	no
VIII-d	Potri.011G034300	0.032	0.014	0.03	0.161	0.017	0.034	0.018	2.946	0	0.006	0	0	Bud
VIII-d	Potri.011G036600	4.077	0.016	3.726	3.377	2.312	3.732	2.946	0.114	0.163	0.079	0.051	0.078	Root,Stem,Leaf
VIII-d	Potri.T139300	0.297	0.006	0.35	0.275	0.301	0.196	0.231	0.896	0.186	0.162	0.031	0.017	no
VIII-d	Potri.T177000	0.004	0.133	0.002	0	0	0.003	0.003	0.039	0.02	0.163	0.705	1.049	Bud
VIII-e	Potri.004G028000	3.613	2.669	2.417	1.904	3.992	2.139	3.119	0.038	0.003	0.12	0	0	Root,Stem,Leaf
VIII-e	Potri.011G037100	1.185	1.073	1.343	1.778	0.499	0.979	0.647	0.046	0.016	0.113	2.775	3.618	Stem,Leaf,Bud
VIII-f	Potri.011G037000	0.255	0.528	0.9	0.836	0.047	0.35	0.115	0.52	0.035	0.297	4.596	2.222	Bud
VIII-f	Potri.011G125200	0.648	0.895	0.43	0.493	0.668	0.365	0.473	2.749	0.681	1.327	1.868	1.756	Root,Bud
VIII-g	Potri.001G411000	0.503	0.321	1.124	1.164	0.694	0.434	0.686	0.732	0.711	1.875	1.334	1.739	Stem,Bud
VIII-g	Potri.001G411100	1.583	1.038	7.386	6.169	1.769	1.744	1.332	0.207	6.169	0.859	0.079	0.095	Root,Stem,Leaf,Bud
VIII-g	Potri.001G411300	0.846	0.139	0.531	0.709	1.554	0.5	1.027	0	0	0	0.259	0.23	Leaf
VIII-g	Potri.001G411400	0.16	0.26	0.12	0.691	0.271	0.181	0.138	0.008	0	0.006	1.125	1.154	Bud
VIII-g	Potri.001G418100	0.31	0.032	0.277	0.33	0.72	0.244	0.564	1.155	0.006	1.026	0.033	0	Bud
VIII-g	Potri.001G410800	0.065	0.106	0.21	0.147	0.243	0.034	0.109	0.378	0	0.843	0	0	no
VIII-g	Potri.011G129300	0.022	0	0.009	0.022	0.086	0.01	0.077	0.32	0	4.101	0.412	0.302	Bud
VIII-h	Potri.001G409300	0.272	0.003	0.004	0	1.188	0.129	0.682	0.136	0.054	0.447	1.65	1.399	Leaf,Bud
VIII-h	Potri.001G411700	0.385	0.464	0.016	0.163	0.161	0.389	0.277	8.133	9.399	2.332	6.968	6.818	Bud
VIII-h	Potri.001G413900	0	0.095	0.028	0.042	0.006	0	0	0.002	0	0.001	0.166	0.177	no
VIII-h	Potri.001G414000	10.835	0.144	11.157	10.098	31.694	5.982	11.388	0.262	0.434	3.557	0.139	0.084	Root,Stem,Leaf,Bud
VIII-h	Potri.001G414200	0.012	1.96	0.005	0.035	0.107	0.011	0.007	3.165	1.314	2.065	0.037	0.048	Root,Bud
VIII-h	Potri.001G414300	0.157	0.039	0.001	0.006	0.581	0.082	0.245	0.998	0.004	2.714	0.227	0.121	Bud
VIII-h	Potri.T022900	0.156	2.02	0.043	1.087	0.096	0.196	0.036	0.023	0.014	0.018	0.031	0.044	Stem,Leaf
VIII-h	Potri.T023000	0.087	5.193	0.16	0.343	0.052	0.108	0	1.615	0.537	2.063	6.773	6.086	Root,Bud
VIII-h	Potri.T023100	1.282	0.012	0.491	0.418	2.418	0.537	1.655	0.016	0.006	0	1.219	0.779	Root,Leaf
VIII-h	Potri.T023200	0.023	0.527	0.09	0.042	0.084	0.044	0.105	0.088	0.01	0.093	3.015	2.159	Bud
VIII-h	Potri.T023400	1.063	0.003	0.16	0.138	0.974	0.359	0.801	0.052	0.165	3.956	0.005	0	Root,Bud
VIII-h	Potri.T023500	1.077	0.059	0.379	0.322	0.647	0.817	0.674	0	0	0.031	0.315	0.3	Root
VIII-h	Potri.T023600	0.004	4.52	0.016	0.038	0	0.003	0.003	0.114	0	0.015	0.025	0.006	Root
VIII-h	Potri.011G125000	0.004	5.347	0.029	0.029	0.006	0.003	0	0	0.02	0	0.054	0.084	Root
VIII-h	Potri.011G125100	0.35	0.02	0.009	0.002	1.151	0.148	0.293	0.693	2.651	0.252	0.22	0.281	Root,Leaf,Bud
VIII-i	Potri.001G412000	1.705	1.108	1.863	2.13	1.767	1.45	1.391	0.077	0.427	0.046	0.358	0.329	Root,Stem,Leaf
VIII-i	Potri.001G412100	0.806	1.926	1.562	1.768	0.506	0.762	0.441	0.787	0.261	0.7	0.02	0.031	Stem,Leaf
VIII-i	Potri.001G412200	0	0.229	0.075	0.048	0.003	0	0	5.581	1.226	0.835	1.164	0.767	Bud
VIII-i	Potri.001G412300	0.015	1.241	0	0.075	0.007	0.028	0.006	15.128	4.329	9.59	0.044	0.076	Root,Bud
VIII-i	Potri.001G412400	0.003	0.527	0	0.039	0.005	0	0	11.482	5.394	8.499	0.01	0.02	Bud
VIII-i	Potri.001G413700	0.679	2.819	0.74	0.785	0.465	0.506	0.581	1.832	0.085	0.536	0	0	Root,Bud
VIII-i	Potri.001G413800	0.035	2.948	0.004	0.02	0.007	0.036	0.012	0.144	3.656	0.168	0.076	0.05	Root,Bud
VIII-i	Potri.010G015400	0.006	0.17	2.189	1.711	0.011	0.005	0	0	0.015	0.025	0.067	0.065	Stem
VIII-i	Potri.010G015500	0	0.001	0.001	0.001	0.001	0	0	3.074	0.173	2.001	0.011	0.014	Bud
VIII-i	Potri.010G015800	0	0.004	0	0.003	0	0.002	0.006	0	0.011	0.01	0.597	0.623	no
VIII-i	Potri.010G017000	0	0	0.002	0	0	0	0	0.464	0	1.387	3.621	3.976	Bud
VIII-i	Potri.010G017100	0	0.121	0.262	0.378	0.002	0.005	0.012	0.062	0.015	0.155	0.033	0.014	no
VIII-i	Potri.010G017600	0	0.004	0	0.002	0	0	0	0.016	0.005	0.036	0.003	0.005	no
VIII-i	Potri.010G017900	0	0.006	0.027	0.021	0	0.005	0	0.865	0.305	0.285	0.157	0.007	no
VIII-i	Potri.010G018300	0.006	0	0.008	0.013	0	0	0	0.014	0.014	0.329	6.816	6.079	Bud
VIII-i	Potri.010G018400	0	0.001	0.001	0.001	0	0	0	0.042	0	0.444	1.008	1.152	Bud
VIII-i	Potri.010G018600	0	0.049	0.195	0.521	0.002	0	0	0.746	0.068	0.08	3.743	4.442	Bud
VIII-i	Potri.010G018700	0.003	0.014	0.01	0.002	0	0.003	0	0.09	0	0.166	0.105	0.071	no
VIII-i	Potri.010G020200	0	0.016	0.145	0.258	0	0	0	0.351	0.129	0.046	0.5	0.415	no
VIII-i	Potri.010G020300	0.003	0	0	0	0	0	0	0.008	0	0.011	0.009	0.006	no
VIII-i	Potri.010G025500	0.024	0.064	0.31	0.585	0.028	0.005	0.029	0.081	0.03	0.016	0	0	no
VIII-i	Potri.010G025700	0.001	0.065	0.129	0.118	0.007	0.006	0	0.039	0.013	0.026	0.293	0.189	no
VIII-i	Potri.010G025800	0.003	0.086	0.14	0.123	0	0.009	0	0.214	0	0.098	0.091	0.144	no
VIII-i	Potri.011G128600	0	0.006	0.017	0.011	0.012	0	0.003	0.153	0.17	0.253	0.421	0.49	no
VIII-i	Potri.011G128700	0.083	0.012	0.032	0.015	0.011	0.042	0.049	0.322	0.896	0.675	8.328	9.596	Bud
VIII-i	Potri.011G128800	0.019	0.512	0.126	0.086	0.038	0.02	0.012	0.025	0.005	0	0	0	no
VIII-i	Potri.011G128900	0.125	1.592	1.154	1.105	0.214	0.133	0.09	0	0.206	0.006	1.416	1.669	Stem,Leaf,Bud
VIII-i	Potri.011G129000	0.037	0.07	0.073	0.071	0.011	0.022	0.012	0.009	0	0.075	0.913	0.936	no
VIII-i	Potri.011G154400	0.015	0.003	0.467	0.291	0.002	0.005	0.005	0.277	0.148	0.402	0.888	0.643	no
VIII-i	Potri.T021100	0	0	0	0	0.011	0	0	0.018	0.017	0.132	0.005	0	no
VIII-i	Potri.T021200	0.004	0.078	0.012	0.041	0.012	0	0	0.017	0.007	0.012	0.133	0.091	no
VIII-i	Potri.T021500	0.223	1.496	0.247	0.728	0.218	0.151	0.117	0.493	0	0.592	0.002	0	Root
VIII-i	Potri.T021600	0	2.293	0.02	0.009	0.003	0	0	0.045	0.01	0.129	0.732	0.788	Root
VIII-i	Potri.T021700	0	1.695	0.061	0.051	0	0.003	0.007	2.342	5.211	1.265	0.115	0.05	Root,Bud
VIII-i	Potri.T021800	0.067	14.048	1.773	1.39	0.027	0.1	0.026	2.756	0.09	3.272	0.134	0.068	Root,Stem,Bud
VIII-i	Potri.T021900	0	0.003	0	0.001	0	0	0	0.081	0.098	0.826	0.504	0.512	no
VIII-i	Potri.T022200	0.272	0.004	0.002	0.581	0.007	0.652	0.037	0.968	0.107	1.975	1.608	1.746	Bud
VIII-i	Potri.T022600	0.011	0.034	0.001	0.003	0.015	0.012	0.01	0.034	0.025	0.111	0.258	0.212	no
VIII-i	Potri.T022800	0.05	2.178	0.009	0.268	0.006	0.019	0.059	2.924	3.234	1.634	0.088	0.059	Root,Bud
VIII-i	Potri.001G412700	0	0	0	0	0	0	0	0.003	0	0.006	3.832	3.603	Bud
VIII-i	Potri.001G413000	0.719	0	0.013	0.404	0.152	0.788	0.339	0.333	0.21	0.927	0.014	0.036	no
VIII-i	Potri.001G413300	0.006	0.006	0.005	0.007	0.006	0.006	0	5.844	10.655	6.431	0	0	Bud
VIII-i	Potri.001G413400	0.002	0.175	0.013	0.032	0.001	0.003	0	2.601	2.269	5.197	1.243	1.629	Bud
VIII-i	Potri.T022000	0	0	0	0	0	0	0	0.555	2.334	1.321	2.678	2.228	Bud
VIII-i	Potri.T022400	0.003	2.916	0.049	0.016	0.005	0.003	0	0	0.28	0	5.134	5.119	Root
VIII-i	Potri.T157500	0.003	0.093	0.004	0.004	0.003	0.006	0	0.053	0.018	0.178	0.009	0.014	no
