# Supplementary material for: Genome-wide analysis of lectin receptor-like kinases in Populus
Source: BMC Genomics. 2016 Sep 1;17(1):699. doi: 10.1186/s12864-016-3026-2 (PMC5007699; doi:10.1186/s12864-016-3026-2)
Supplement: Additional file 13: — Transcript level of L-type PtLecRLK genes in 24 different datasets from the Populus Gene Atlas Study. RNA-seq data were collected from the Populus Gene Atlas Study in Phytozome v11.0 (http://phytozome.jgi.doe.gov/pz/portal.html). The transcript levels for each gene were expressed as FPKM. The sheet labeled as “whole_set” contains the original FPKM values from Gene Atlas. The data of four different tissues under standard condition are sorted in the data sheet labeled as “standard”. The group number is listed in the first column of standard datasheet based on Fig. 3 phylogenetic tree analysis result. (XLSX 24 kb) [file 12864_2016_3026_MOESM13_ESM.xlsx]

## Sheet: whole_set
GeneID	BESC423.ZL 7 female early	BESC443.ZG 43 female receptive	BESC842.ZI 22 female late	Early dormant bud	Fully open bud	GW9592.ZK 10 male early	GW9840.ZE 30 male early	GW9911.ZK 51 male mid	Late dormant bud	Leaf first fully expanded.standard	Leaf immature.standard	Leaf young.standard	Predormant bud I	Predormant bud II	Root tip.standard	Root.ammonia	Root.nitrate	Root.standard	Root.urea	Stem inode.standard	Stem node.standard	Stem.ammonia	Stem.nitrate	Stem.urea
Potri.001G244000	0	0.015	0	0	0	0.238	0.02	0.512	0	0	0	0	0	0	0	0	0.016	0.03	0.006	0	0.007	0	0	0
Potri.001G283200	0.441	1.035	1.286	3.216	0.364	0.102	0.64	0.951	1.884	1.323	1.111	0.84	5.344	6.154	1.004	10.02	13.889	7.568	22.234	3.143	3.571	3.063	1.71	2.262
Potri.001G283400	0.115	0.07	1.36	0.698	0.189	0.275	0.255	0.476	0.603	0.34	0.18	0.374	0.454	0.582	0.304	4.88	7.971	3.613	9.714	0.238	0.212	0.352	0.25	0.417
Potri.001G283700	0.073	0.077	0.042	0.117	0.019	0.119	0.073	0.068	0.041	0.013	0.018	0.022	0.14	0.08	0	1.586	2.781	0.763	6.163	0.076	0.041	0.157	0.047	0.043
Potri.001G284200	0.003	0.017	0	0	0	0.03	0.044	0.047	0.011	0	0	0	0.01	0.005	0.005	0.176	0.43	0.171	0.486	0.003	0.01	0	0	0.004
Potri.001G368300	1.357	0.484	1.012	0.261	0.599	1.575	2.068	0.536	0.23	0.172	1.645	0.447	0.635	0.167	0.952	0.557	1.01	1.2	0.894	1.047	0.791	0.458	0.393	0.257
Potri.001G455500	0.921	0.832	0.953	0.472	0.229	1.797	3.194	2.822	0.173	0.081	0.123	0.066	2.848	1.904	0.045	13.068	14.512	11.831	17.836	0.647	1.013	0.274	0.177	0.094
Potri.003G094700	0.392	0.175	0.763	0.038	0.033	0.464	0.846	0.076	0.019	0.009	0.066	0.055	0.118	0.135	0.057	0.823	0.921	2.655	0.827	1.878	1.029	0.09	0.18	0.241
Potri.003G196600	0.707	0.831	0.492	1.172	0.129	0.495	0.327	0.515	1.728	0.433	0.68	0.681	2.172	1.831	0.681	4.984	5.367	1.882	4.684	0.625	0.888	0.974	0.654	0.358
Potri.004G044200	1.719	2.58	2.602	3.731	3.185	2.658	2.371	6.73	7.383	3.024	3.756	4.177	5.928	4.61	5.435	5.063	7.126	3.568	5.282	2.708	3.073	4.491	3.834	3.311
Potri.004G209300	0.172	0.04	0.125	0.233	0	0.113	0.25	0.432	6.488	0	0.013	0	0.103	0.221	0.004	1.943	1.074	0.667	6.815	0.007	0.097	0.128	0.032	0.287
Potri.005G189500	0	0.05	0.008	0.039	0.115	1.777	1.835	1.885	0.099	0.013	0.014	0.01	0.046	0	0.011	0.034	0.01	0.011	0.006	0	0.009	0	0.031	0
Potri.006G088400	1.775	1.029	12.338	2.54	9.543	3.64	3.26	0.739	0.159	47.954	10.349	27.991	6.2	5.85	18.941	1.199	2.999	4.264	0.64	21.735	14.643	26.696	31.571	36.773
Potri.006G088600	0.462	2.734	3.58	1.64	0.909	0.917	0.745	0.613	1.157	1.804	0.616	0.656	3.671	3.75	0.526	1.761	2.029	8.513	1.67	1.639	1.64	3.194	2.652	2.529
Potri.006G088900	9.922	6.661	7.458	6.515	7.347	0.345	0.38	0.12	2.437	8.608	10.739	10.541	17.237	18.074	12.783	0.44	0.741	4.618	0.366	3.625	4.269	3.845	4.388	3.915
Potri.006G103200	0.047	0.192	0.254	0.023	0.063	0.013	0.006	0.123	0.064	0.04	0	0.005	0.143	0.048	0.011	0.813	3.392	4.314	1.013	0.028	0.051	0.818	0.463	1.688
Potri.006G130000	8.645	4.126	8.312	5.937	9.423	13.146	12.342	3.181	0.435	6.735	6.823	8.339	6.155	5.714	9.048	3.043	3.467	5.267	2.332	7.661	8.032	3.586	4.625	3.542
Potri.006G193000	0.157	0.09	0.301	0.382	0.008	0.211	0.478	0.288	0.883	0.027	0.027	0	0.942	0.768	0.05	10.886	10.25	10.214	10.072	0.094	0.149	0.163	0.007	0.145
Potri.007G004200	1.041	0.136	0.35	0.015	0	0.093	0.308	0.172	0.067	0.024	0.015	0.027	0.066	0.013	0.018	0.491	0.739	5.689	0.553	0	0.003	0	0.012	0
Potri.007G004300	0.028	0.025	0.06	0.066	0.012	0.027	0.036	0.036	0	0.005	0.006	0.006	0.017	0.014	0.013	0.013	0.023	1.336	0.032	0	0.017	0	0.013	0.021
Potri.007G004400	0.66	0.386	0.848	3.021	0.047	0.144	0.225	0.488	0.127	0.06	0.931	0.227	0.901	1.05	0.636	0	0	0.006	0	0.004	1.019	0.145	0.099	0.031
Potri.007G004500	0.009	0.013	0	0.017	0	0.057	0.008	0.04	0	0	0	0	0.038	0.029	0	2.561	2.213	2.969	3.116	0	0.02	0.014	0	0
Potri.008G058400	3.306	3.417	4.362	2.863	7.603	4.451	2.557	4.293	1.651	9.422	5.364	6.322	3.154	3.146	6.995	4.664	4.209	1.227	3.759	9.981	7.965	9.284	10.147	6.731
Potri.009G035400	0	0	0	0	0	0	0	0.038	0	0	0	0	0.007	0	0	0	0.013	0.354	0.067	0	0	0	0	0
Potri.009G035500	0.016	0.012	0	0	0.023	0	0	0	0.683	0.009	0	0.005	0	0	0	0	0	0	0.012	0	0.004	0	0	0
Potri.009G035600	0	0.014	0.011	0	0.074	0	0.011	0.03	0.233	0.022	0	0	0	0	0.007	0	0	0	0.007	0	0.005	0.017	0.015	0
Potri.009G035700	0.038	0	0.051	0	0.061	0.013	0.009	0.096	0.121	0.013	0	0.005	0	0	0	0	0	0	0	0	0.016	0	0	0.018
Potri.009G035800	0.175	0.117	0.23	0.516	0.066	0.159	0.173	0.311	0.948	0.034	0	0.044	0.367	0.51	0.025	0.161	0.084	0.056	0.304	0.123	0.317	0.123	0.105	0.081
Potri.009G036100	0.385	0.213	0.305	0.057	1.202	0.024	0.112	0.145	0.009	0.259	0.317	0.433	0.025	0.024	0.375	0.017	0.046	0.682	0.115	0.024	0.059	0.253	0.13	0.175
Potri.009G036300	0.868	0.606	0.461	1.304	0.076	0.26	0.208	0.989	0.41	0.016	0.025	0.063	0.213	0.192	0.025	0.033	0.05	0.081	0.064	0.444	0.288	0.106	0.11	0.166
Potri.009G036500	0.179	0.256	0.242	0.069	0.176	0.015	0.119	0.165	0.081	0.077	0.011	0.095	0.097	0.053	0.061	0.391	0.38	0.256	0.217	0.036	0.063	0.35	0.059	0.122
Potri.010G200600	4.506	3.979	3.374	4.864	4.505	2.708	2.138	2.446	1.52	10.318	9.723	8.751	7.266	6.778	11.504	2.024	2.578	0.42	1.845	8.278	10.787	4.201	5.714	4.462
Potri.011G053100	1.244	0.506	0.422	0.209	0.257	0.256	0.166	0.332	0.239	0.196	0.121	0.18	0.994	0.557	0.277	4.952	3.334	4.443	3.055	1.456	0.562	0.607	0.747	1.088
Potri.011G053200	0.727	0.63	0.292	0.089	0.184	0.422	0.321	0.479	0.062	0.434	0.279	0.69	0.186	0.076	0.49	1.163	0.829	0.992	0.486	0.488	0.145	0.683	0.263	1.052
Potri.011G093700	1.968	1.163	1.629	0.934	3.107	1.26	2.575	0.3	1.795	1.485	1.894	2.114	1.53	0.825	2.434	1.321	2.108	1.484	1.307	2.091	1.985	1.426	1.28	0.811
Potri.011G146500	0.963	1.169	0.86	0.577	0.167	1.048	1.488	1.73	0.724	0.605	0.513	0.929	2.405	2.344	0.755	13.323	13.708	7.464	9.567	0.503	0.649	0.603	0.407	0.714
Potri.012G084900	2.327	2.351	2.051	2.22	2.32	1.339	1.043	2.254	2.183	4.157	3.688	4.129	4.85	3.559	4.581	5.24	7.548	6.301	6.886	4.371	3.261	4.075	4.434	4.361
Potri.015G004500	5.018	6.547	5.871	0.711	6.069	5.362	4.547	13.773	13.782	10.205	1.923	4.737	0.345	0.423	3.192	2.137	1.505	0.544	0.982	4.489	3.721	20.312	13.286	17.596
Potri.015G083300	2.953	7.254	6.544	2.541	0.692	3.066	3.227	7.513	4.056	1.091	1.044	1.011	4.373	4.18	1.509	4.531	5.676	4.716	3.171	3.663	3.841	1.293	1.587	1.153
Potri.016G045000	0.004	0.017	0.116	0.016	0	0.085	0.083	0.032	0.117	0	0	0	0.042	0	0	0.054	0.013	0.141	0.019	0	0.002	0.048	0	0.038
Potri.016G087800	5.331	4.359	5.194	3.889	8.767	1.768	1.706	0.367	2.821	4.485	3.802	4.444	4.699	3.701	5.278	7.122	8.73	10.822	5.032	3.406	3.596	3.007	3.341	2.658
Potri.016G101000	6.632	4.842	6.053	3.572	2.598	4.43	4.852	4.121	6.582	1.549	2.824	1.668	4.663	4.041	2.598	10.643	11.267	12.142	10.428	3.486	3.35	2.469	1.852	3.346
Potri.016G123300	0.049	0.161	0.009	0.012	0.348	0.076	0	0.008	0	0.021	0.034	0.021	0.065	0.012	0.075	0.034	0.005	0.163	0.019	0	0.062	2.202	0.892	2.139
Potri.016G123500	0	0.043	0	0	0.32	0.069	0.028	0.069	0	0.004	0	0	0.009	0	0	0	0	0.005	0	0.004	0.004	0.822	0.401	0.74
Potri.018G028800	0	0	0	0.026	0	0.036	0	0.029	0	0	0	0	0	0	0	0	0	0	0	0	0	0.03	0	0.017
Potri.T082900	0.072	1.487	0.881	0.2	0	0.106	0.245	0.008	0.091	0.061	0.021	0.021	0.032	0.063	0.071	0.006	0	0.01	0.013	0.211	0.099	0.186	0.089	0.346
Potri.T083100	0.076	1.439	0.475	2.328	0.056	0.07	0.214	0	0.467	0.044	0.131	0.033	2.445	2.381	0.134	0.008	0	0.071	0	0.508	0.805	0.175	0.131	0.349
Potri.T083500	0.053	1.045	2.139	0.117	0.064	0.382	0.301	0	0.138	0.226	0.04	0.028	0.352	0.25	0.019	0.158	0.17	0.635	0.194	0.199	0.267	0.268	0.399	0.525
Potri.T083600	0.288	0.008	0	0.32	0.19	0.018	0	0.013	0.098	0.146	0.16	0.249	0.715	0.629	0.298	0	0.014	0.129	0.004	0.049	0.082	0.05	0.199	0.096
Potri.T133000	0	0	0	0.014	0	0	0	0	0	0	0	0	0.024	0	0	0	0	0.02	0	0	0	0.047	0	0.019

## Sheet: standard 
Group	GeneID	Root tip.standard	Root.standard	Stem inode.standard	Stem node.standard	Leaf first fully expanded.standard	Leaf immature.standard	Leaf young.standard	Early dormant bud	Fully open bud	Late dormant bud	Predormant bud I	Predormant bud II	Specific tissue
I	Potri.006G130000	9.048	5.267	7.661	8.032	6.735	6.823	8.339	5.937	9.423	0.435	6.155	5.714	Root,Stem,Leaf,Bud
I	Potri.011G093700	2.434	1.484	2.091	1.985	1.485	1.894	2.114	0.934	3.107	1.795	1.53	0.825	Root,Stem,Leaf,Bud
I	Potri.015G004500	3.192	0.544	4.489	3.721	10.205	1.923	4.737	0.711	6.069	13.782	0.345	0.423	Root,Stem,Leaf,Bud
I	Potri.016G087800	5.278	10.822	3.406	3.596	4.485	3.802	4.444	3.889	8.767	2.821	4.699	3.701	Root,Stem,Leaf,Bud
I	Potri.001G368300	0.952	1.2	1.047	0.791	0.172	1.645	0.447	0.261	0.599	0.23	0.635	0.167	Root,Stem,Leaf
I	Potri.005G189500	0.011	0.011	0	0.009	0.013	0.014	0.01	0.039	0.115	0.099	0.046	0	no
II	Potri.001G455500	0.045	11.831	0.647	1.013	0.081	0.123	0.066	0.472	0.229	0.173	2.848	1.904	Root,Stem,Bud
II	Potri.011G146500	0.755	7.464	0.503	0.649	0.605	0.513	0.929	0.577	0.167	0.724	2.405	2.344	Root,Bud
II	Potri.006G193000	0.05	10.214	0.094	0.149	0.027	0.027	0	0.382	0.008	0.883	0.942	0.768	Root
II	Potri.016G045000	0	0.141	0	0.002	0	0	0	0.016	0	0.117	0.042	0	no
II	Potri.004G209300	0.004	0.667	0.007	0.097	0	0.013	0	0.233	0	6.488	0.103	0.221	Bud
III	Potri.018G028800	0	0	0	0	0	0	0	0.026	0	0	0	0	no
IV	Potri.007G004400	0.636	0.006	0.004	1.019	0.06	0.931	0.227	3.021	0.047	0.127	0.901	1.05	Stem,Bud
IV	Potri.001G283200	1.004	7.568	3.143	3.571	1.323	1.111	0.84	3.216	0.364	1.884	5.344	6.154	Root,Stem,Leaf,Bud
IV	Potri.003G094700	0.057	2.655	1.878	1.029	0.009	0.066	0.055	0.038	0.033	0.019	0.118	0.135	Root,Stem
IV	Potri.001G283400	0.304	3.613	0.238	0.212	0.34	0.18	0.374	0.698	0.189	0.603	0.454	0.582	Root
IV	Potri.007G004200	0.018	5.689	0	0.003	0.024	0.015	0.027	0.015	0	0.067	0.066	0.013	Root
IV	Potri.007G004300	0.013	1.336	0	0.017	0.005	0.006	0.006	0.066	0.012	0	0.017	0.014	Root
IV	Potri.007G004500	0	2.969	0	0.02	0	0	0	0.017	0	0	0.038	0.029	Root
IV	Potri.001G283700	0	0.763	0.076	0.041	0.013	0.018	0.022	0.117	0.019	0.041	0.14	0.08	no
IV	Potri.001G284200	0.005	0.171	0.003	0.01	0	0	0	0	0	0.011	0.01	0.005	no
V	Potri.004G044200	5.435	3.568	2.708	3.073	3.024	3.756	4.177	3.731	3.185	7.383	5.928	4.61	Root,Stem,Leaf,Bud
V	Potri.012G084900	4.581	6.301	4.371	3.261	4.157	3.688	4.129	2.22	2.32	2.183	4.85	3.559	Root,Stem,Leaf,Bud
V	Potri.015G083300	1.509	4.716	3.663	3.841	1.091	1.044	1.011	2.541	0.692	4.056	4.373	4.18	Root,Stem,Leaf,Bud
V	Potri.011G053100	0.277	4.443	1.456	0.562	0.196	0.121	0.18	0.209	0.257	0.239	0.994	0.557	Root,Stem
V	Potri.011G053200	0.49	0.992	0.488	0.145	0.434	0.279	0.69	0.089	0.184	0.062	0.186	0.076	no
VI	Potri.008G058400	6.995	1.227	9.981	7.965	9.422	5.364	6.322	2.863	7.603	1.651	3.154	3.146	Root,Stem,Leaf,Bud
VI	Potri.010G200600	11.504	0.42	8.278	10.787	10.318	9.723	8.751	4.864	4.505	1.52	7.266	6.778	Root,Stem,Leaf,Bud
VI	Potri.016G101000	2.598	12.142	3.486	3.35	1.549	2.824	1.668	3.572	2.598	6.582	4.663	4.041	Root,Stem,Leaf,Bud
VII	Potri.006G103200	0.011	4.314	0.028	0.051	0.04	0	0.005	0.023	0.063	0.064	0.143	0.048	Root
VII	Potri.016G123300	0.075	0.163	0	0.062	0.021	0.034	0.021	0.012	0.348	0	0.065	0.012	no
VII	Potri.016G123500	0	0.005	0.004	0.004	0.004	0	0	0	0.32	0	0.009	0	no
VII	Potri.T133000	0	0.02	0	0	0	0	0	0.014	0	0	0.024	0	no
VIII	Potri.006G088400	18.941	4.264	21.735	14.643	47.954	10.349	27.991	2.54	9.543	0.159	6.2	5.85	Root,Stem,Leaf,Bud
VIII	Potri.006G088600	0.526	8.513	1.639	1.64	1.804	0.616	0.656	1.64	0.909	1.157	3.671	3.75	Root,Stem,Leaf,Bud
VIII	Potri.006G088900	12.783	4.618	3.625	4.269	8.608	10.739	10.541	6.515	7.347	2.437	17.237	18.074	Root,Stem,Leaf,Bud
VIII	Potri.003G196600	0.681	1.882	0.625	0.888	0.433	0.68	0.681	1.172	0.129	1.728	2.172	1.831	Root,Bud
VIII	Potri.T082900	0.071	0.01	0.211	0.099	0.061	0.021	0.021	0.2	0	0.091	0.032	0.063	no
VIII	Potri.T083500	0.019	0.635	0.199	0.267	0.226	0.04	0.028	0.117	0.064	0.138	0.352	0.25	no
VIII	Potri.T083600	0.298	0.129	0.049	0.082	0.146	0.16	0.249	0.32	0.19	0.098	0.715	0.629	no
VIII	Potri.T083100	0.134	0.071	0.508	0.805	0.044	0.131	0.033	2.328	0.056	0.467	2.445	2.381	Bud
IX	Potri.001G244000	0	0.03	0	0.007	0	0	0	0	0	0	0	0	no
IX	Potri.009G035400	0	0.354	0	0	0	0	0	0	0	0	0.007	0	no
IX	Potri.009G035500	0	0	0	0.004	0.009	0	0.005	0	0.023	0.683	0	0	no
IX	Potri.009G035600	0.007	0	0	0.005	0.022	0	0	0	0.074	0.233	0	0	no
IX	Potri.009G035700	0	0	0	0.016	0.013	0	0.005	0	0.061	0.121	0	0	no
IX	Potri.009G035800	0.025	0.056	0.123	0.317	0.034	0	0.044	0.516	0.066	0.948	0.367	0.51	no
IX	Potri.009G036500	0.061	0.256	0.036	0.063	0.077	0.011	0.095	0.069	0.176	0.081	0.097	0.053	no
IX	Potri.009G036100	0.375	0.682	0.024	0.059	0.259	0.317	0.433	0.057	1.202	0.009	0.025	0.024	Bud
IX	Potri.009G036300	0.025	0.081	0.444	0.288	0.016	0.025	0.063	1.304	0.076	0.41	0.213	0.192	Bud
