# Supplementary material for: Genome-wide analysis of lectin receptor-like kinases in Populus
Source: BMC Genomics. 2016 Sep 1;17(1):699. doi: 10.1186/s12864-016-3026-2 (PMC5007699; doi:10.1186/s12864-016-3026-2)
Supplement: Additional file 14: — Transcript level of C-type PtLecRLK gene in 24 different datasets from the Populus Gene Atlas Study. RNA-seq data were collected from the Populus Gene Atlas Study in Phytozome v11.0 (http://phytozome.jgi.doe.gov/pz/portal.html). The transcript level was expressed as FPKM. The sheet labeled as “whole_set” contains the original FPKM values from Gene Atlas. The data of four different tissues under standard condition are sorted in the data sheet labeled as “standard”. (XLSX 10 kb) [file 12864_2016_3026_MOESM14_ESM.xlsx]

## Sheet: whole_set
	BESC423.ZL 7 female early	BESC443.ZG 43 female receptive	BESC842.ZI 22 female late	Early dormant bud.early dormant bud	Fully open bud.fully open bud	GW9592.ZK 10 male early	GW9840.ZE 30 male early	GW9911.ZK 51 male mid	Late dormant bud.late dormant bud	Leaf first fully expanded.standard	Leaf immature.standard	Leaf young.standard	Predormant bud I	Predormant bud II	Root tip.standard	Root.ammonia	Root.nitrate	Root.standard	Root.urea	Stem inode.standard	Stem node.standard	Stem.ammonia	Stem.nitrate	Stem.urea
Potri.001G160300	1.566	2.262	2.433	2.289	1.367	1.052	1.431	0.628	2.2	1.611	2.194	1.865	2.588	2.452	2.134	1.198	1.093	1.193	0.887	1.289	1.676	1.205	1.031	1.109

## Sheet: standard
	Root tip.standard	Root.standard	Stem inode.standard	Stem node.standard	Leaf first fully expanded.standard	Leaf immature.standard	Leaf young.standard	Early dormant bud.early dormant bud	Fully open bud.fully open bud	Late dormant bud.late dormant bud	Predormant bud I	Predormant bud II
Potri.001G160300	2.134	1.193	1.289	1.676	1.611	2.194	1.865	2.289	1.367	2.2	2.588	2.452
