# Supplementary material for: Genome-wide analysis of lectin receptor-like kinases in Populus
Source: BMC Genomics. 2016 Sep 1;17(1):699. doi: 10.1186/s12864-016-3026-2 (PMC5007699; doi:10.1186/s12864-016-3026-2)
Supplement: Additional file 15: — List of PtLecRLK genes expressed specifically in roots. RNA-seq data were collected from the Populus Gene Atlas Study in Phytozome v11.0 (http://phytozome.jgi.doe.gov/pz/portal.html). (XLSX 12 kb) [file 12864_2016_3026_MOESM15_ESM.xlsx]

## Sheet: specificity
LecRLK-type	GeneID	Root tip.standard	Root.standard	Stem inode.standard	Stem node.standard	Leaf first fully expanded.standard	Leaf immature.standard	Leaf young.standard	Early dormant bud.early dormant bud	Fully open bud.fully open bud	Late dormant bud.late dormant bud	Predormant bud I	Predormant bud II	Specificity
G-type	Potri.013G086100	0	2.915	0.013	0.073	0.004	0.005	0	0	0	0.041	0	0	Root
	Potri.016G102900	0.176	15.659	0.037	0.217	0.014	0.156	0.059	0.894	0.05	0.108	7.049	7.112	Root
	Potri.007G111200	0.408	1.004	0.252	0.688	0.044	0.473	0.294	0.092	0.121	0.594	20.595	23.55	Root
	Potri.001G014400	1.079	0.002	0.405	0.497	0.434	0.791	0.639	0.154	0.014	0.051	1.417	1.548	Root
	Potri.003G211700	0.01	1.917	0.004	0.032	0.026	0	0.005	0.053	0	0.037	1.462	1.585	Root
	Potri.T085100	0.031	3.904	0	0.018	0.032	0.03	0.019	0.294	0.265	0.326	0.008	0.041	Root
	Potri.001G134900	0.037	2.154	0.002	0.066	0.008	0.056	0.128	0.725	0.609	0.292	5.242	4.791	Root
	Potri.005G014700	0.194	1.757	0.484	0.73	0.055	0.251	0.059	0.067	0.048	0.084	0.016	0.007	Root
	Potri.011G038800	0	1.085	0.004	0.017	0.037	0.014	0	0.023	0.006	0	0.028	0.03	Root
	Potri.013G150800	0.11	1.424	0.053	0.199	0.019	0.095	0.095	0.01	0	0	0.093	0.098	Root
	Potri.T023500	1.077	0.059	0.379	0.322	0.647	0.817	0.674	0	0	0.031	0.315	0.3	Root
	Potri.T023600	0.004	4.52	0.016	0.038	0	0.003	0.003	0.114	0	0.015	0.025	0.006	Root
	Potri.011G125000	0.004	5.347	0.029	0.029	0.006	0.003	0	0	0.02	0	0.054	0.084	Root
	Potri.T021500	0.223	1.496	0.247	0.728	0.218	0.151	0.117	0.493	0	0.592	0.002	0	Root
	Potri.T021600	0	2.293	0.02	0.009	0.003	0	0	0.045	0.01	0.129	0.732	0.788	Root
	Potri.T022400	0.003	2.916	0.049	0.016	0.005	0.003	0	0	0.28	0	5.134	5.119	Root
L-type	Potri.007G004500	0	2.969	0	0.02	0	0	0	0.017	0	0	0.038	0.029	Root
	Potri.007G004300	0.013	1.336	0	0.017	0.005	0.006	0.006	0.066	0.012	0	0.017	0.014	Root
	Potri.007G004200	0.018	5.689	0	0.003	0.024	0.015	0.027	0.015	0	0.067	0.066	0.013	Root
	Potri.006G193000	0.05	10.214	0.094	0.149	0.027	0.027	0	0.382	0.008	0.883	0.942	0.768	Root
	Potri.006G103200	0.011	4.314	0.028	0.051	0.04	0	0.005	0.023	0.063	0.064	0.143	0.048	Root
	Potri.001G283400	0.304	3.613	0.238	0.212	0.34	0.18	0.374	0.698	0.189	0.603	0.454	0.582	Root
