# Supplementary material for: Genome-wide analysis of lectin receptor-like kinases in Populus
Source: BMC Genomics. 2016 Sep 1;17(1):699. doi: 10.1186/s12864-016-3026-2 (PMC5007699; doi:10.1186/s12864-016-3026-2)
Supplement: Additional file 17: — List of PtLecRLK genes expressed in the female and male reproductive tissues/organs. RNA-seq data were collected from the Populus Gene Atlas Study in Phytozome v11.0 (http://phytozome.jgi.doe.gov/pz/portal.html). (XLSX 24 kb) [file 12864_2016_3026_MOESM17_ESM.xlsx]

## Sheet: G-type 
GeneID	BESC423.ZL 7 female early	BESC443.ZG 43 female receptive	BESC842.ZI 22 female late	GW9592.ZK 10 male early	GW9840.ZE 30 male early	GW9911.ZK 51 male mid	Specificity
Potri.001G006100	1.301	0.842	0.975	0.554	0.661	0.136	female
Potri.001G014400	0.293	0.03	1.165	0.099	0.034	0.037	female
Potri.001G409300	0.458	0.457	1.211	0.016	0.053	0.005	female
Potri.001G414200	0.173	0.039	1.085	0.027	0.272	0.223	female
Potri.002G086500	1.407	1.128	1.208	0.376	0.744	0.562	female
Potri.003G211300	0.185	1.171	1.078	0.588	0.031	0.095	female
Potri.003G212000	0.015	2.826	1.263	0.229	0	0.007	female
Potri.004G061900	0.963	2.726	2.128	0.024	0.245	0.253	female
Potri.005G014900	0.135	1.106	0.067	0.015	0.172	0.311	female
Potri.005G056700	2.73	3.685	3.224	0.522	0.578	0.893	female
Potri.005G056800	0.943	1.231	0.931	0.128	0.097	0.062	female
Potri.007G111100	2.127	1.893	2.621	0.096	0.045	0.07	female
Potri.011G038400	0.085	0.047	1.43	0	0.188	0.011	female
Potri.013G060000	0.507	2.314	2.69	0.144	0.881	0.69	female
Potri.013G095800	0.927	0.991	2.288	0.329	0.771	0.87	female
Potri.013G115800	1.068	2.559	3.972	0.036	0.163	0.246	female
Potri.019G011800	0.487	0.726	1.167	0.087	0.13	0.31	female
Potri.019G120300	1.706	0.753	0.529	0.725	0.402	0.382	female
Potri.T003400	1.077	1.159	1.252	0.344	0.231	0.483	female
Potri.T022900	0.423	0.103	1.698	0.129	0.553	0.352	female
Potri.T084300	0.613	0.687	1.938	0.329	0.526	0.468	female
Potri.001G411700	0.347	0.595	0.931	0.17	0.188	1.108	male
Potri.001G413000	0.053	0.152	0.138	0.57	1.152	0.19	male
Potri.006G254600	0.366	0.793	0.72	0.818	1.169	0.428	male
Potri.011G128900	0.283	0.635	0.332	0.172	0.358	1.315	male
Potri.016G102600	0.214	0.748	0.374	0.431	0.701	1.162	male
Potri.016G102900	0.469	0.518	0.949	0.148	2.531	1.102	male
Potri.019G120000	0.234	0.491	0.482	0.069	0.194	6.002	male
Potri.T021800	0.607	0.231	0.759	0.956	1.087	1.24	male
Potri.T023100	0.712	0.643	0.69	1.044	2.018	3.606	male
Potri.001G153800	5.167	11.064	13.927	4.939	3.826	4.887	both
Potri.001G411100	1.492	1.309	2.943	2.025	1.903	3.033	both
Potri.001G412000	1.468	0.824	1.116	0.77	1.255	3.226	both
Potri.001G412100	1.108	0.356	1.122	1.179	0.657	1.876	both
Potri.001G413700	1.786	0.982	0.897	1.329	1.251	2.364	both
Potri.001G414000	7.151	8.831	8.67	8.084	12.288	4.642	both
Potri.004G028000	2.392	1.638	2.142	1.286	1.943	1.449	both
Potri.006G053700	9.043	6.849	6.702	3.445	4.254	1.281	both
Potri.010G020200	0.143	1.002	1.333	0.665	1.509	0.591	both
Potri.010G103300	0.877	1.444	2.339	0.637	1.062	2.138	both
Potri.011G033400	2.841	3.112	6.449	2.736	1.263	0.399	both
Potri.011G036600	0.323	1.327	1.117	1.132	1.723	1.101	both
Potri.011G039000	1.162	1.7	1.55	1.528	2.48	1.322	both
Potri.011G039200	1.346	0.837	1.078	0.43	0.436	1.276	both
Potri.013G059900	1.262	2.898	4.044	0.045	1.878	1.26	both
Potri.013G149500	6.841	5.251	11.468	5.133	3.766	3.689	both
Potri.014G086900	7.209	6.108	6.931	3.532	3.421	2.139	both
Potri.015G026300	2.237	3.828	3.587	2.59	1.924	0.624	both
Potri.016G053800	1.356	1.674	2.676	1.596	2.063	1.013	both
Potri.016G102700	8.578	7.058	7.081	3.581	3.481	5.848	both
Potri.018G027300	1.735	2.285	2.972	0.974	2.517	1.226	both
Potri.019G007700	0.044	11.095	1.707	10.458	8.39	0.468	both
Potri.019G086300	5.404	4.16	4.421	1.224	1.749	0.3	both
Potri.019G086400	4.223	4.117	5.222	1.388	1.972	1.11	both
Potri.019G119200	11.806	11.157	16.086	7.786	11.751	7.727	both
Potri.T084500	0.006	0.852	2.294	0.072	1.08	0.863	both
Potri.001G014100	0.099	0.147	0.249	0.012	0.285	0.168
Potri.001G014600	0.2	0.013	0.041	0	0.081	0.088
Potri.001G134900	0.089	0.031	0.948	0.442	0.3	0.186
Potri.001G228200	0	0	0	0	0.029	0.014
Potri.001G228300	0.111	0	0.085	0.009	0	0.009
Potri.001G410800	0.05	0.043	0.11	0.024	0.041	0.021
Potri.001G411000	0.267	0.082	0.152	0.441	0.1	0.156
Potri.001G411300	0.531	0.375	0.68	0.158	0.257	0.074
Potri.001G411400	0.119	0.072	0.219	0.024	0.111	0.23
Potri.001G412200	0.006	0.014	0.007	0.007	0.015	0.004
Potri.001G412300	0.013	0.063	0.158	0.026	0.02	0.033
Potri.001G412400	0.077	0.2	0.379	0.019	0.136	0.302
Potri.001G412700	0	0	0.051	0.054	0.088	0.038
Potri.001G413300	0.168	0	0.115	0.007	0.033	0.015
Potri.001G413400	0.485	0.083	0.506	0.035	0.093	0.164
Potri.001G413800	0.088	0.006	0.085	0	0.007	0.037
Potri.001G413900	0.006	0.081	0.108	0.033	0.042	0.087
Potri.001G414300	0.098	0.311	0.066	0	0.007	0
Potri.001G418100	0.324	0.21	0.507	0.09	0.143	0.088
Potri.003G211700	0.015	0.01	0	0.047	0	0
Potri.003G211800	0	0.012	0.045	0	0	0
Potri.003G211900	0.004	0.011	0	0	0	0
Potri.004G027300	0.005	0	0.025	0	0.097	0.005
Potri.004G027400	0.012	0.016	0.023	0	0.025	0
Potri.004G027800	0.086	0.058	0.09	0.124	0.082	0.196
Potri.004G027900	0.023	0.007	0.016	0.03	0.011	0.027
Potri.004G028300	0.204	0.325	0.838	0.016	0.095	0.103
Potri.004G028600	0.052	0.292	0.189	0.01	0.089	0.027
Potri.004G028700	0.368	0.083	0.38	0.217	0.187	0.163
Potri.005G014700	0.195	0.826	0.404	0.006	0.237	0.187
Potri.005G014800	0.014	0.054	0	0.039	0.025	0.019
Potri.005G018000	0	0.033	0	0	0.005	0.005
Potri.005G018100	0.192	0.376	0.027	0.008	0.062	0.024
Potri.005G057000	0.173	0.208	0.272	0.119	0.078	0.172
Potri.006G091400	0	0	0	0	0.014	0.015
Potri.007G110900	0.052	0.139	0.162	0.048	0.199	0.154
Potri.007G111200	0.207	0.288	0.258	0.011	0.025	0.045
Potri.010G015400	0.064	0.668	0.394	0.05	0.083	0.222
Potri.010G015500	0	0	0.004	0.002	0.002	0
Potri.010G015800	0	0.015	0.015	0.007	0.058	0.027
Potri.010G017000	0	0	0	0.027	0.011	0
Potri.010G017100	0.011	0.184	0.14	0.183	0.053	0.043
Potri.010G017600	0	0	0	0	0.025	0
Potri.010G017900	0.004	0	0.005	0.672	0.089	0.056
Potri.010G018300	0	0	0	0.014	0	0.01
Potri.010G018400	0.007	0	0.019	0.003	0	0.009
Potri.010G018600	0.073	0.156	0.236	0.128	0.156	0.161
Potri.010G018700	0	0	0	0.047	0.055	0.004
Potri.010G020300	0	0	0	0	0	0
Potri.010G025500	0.082	0.1	0.058	0.116	0.093	0.08
Potri.010G025700	0.037	0.019	0.045	0.016	0.066	0.04
Potri.010G025800	0.004	0.02	0.002	0.059	0.022	0.006
Potri.011G033800	0.156	0.15	0.134	0.093	0.092	0.188
Potri.011G034200	0.044	0.026	0.037	0.173	0.042	0.124
Potri.011G034300	0.19	0.031	0.103	0.15	0.065	0.145
Potri.011G034400	0.452	0.048	0.091	0.037	0.005	0.027
Potri.011G034800	0.271	0.112	0.196	0.085	0.108	0.141
Potri.011G034900	0.179	0.075	0.166	0.325	0.013	0.862
Potri.011G035000	0.168	0.071	0.195	0.349	0.033	0.511
Potri.011G035200	0.696	0.337	0.497	0.039	0.032	0.267
Potri.011G035600	0.075	0.234	0.125	0.065	0.012	0
Potri.011G035800	0.042	0.08	0.083	0.036	0.06	0.883
Potri.011G035900	0.186	0.031	0.081	0.11	0.1	0.294
Potri.011G036100	0.221	0	0.1	0.035	0.365	0.263
Potri.011G036400	0.019	0.007	0.028	0.065	0.199	0.068
Potri.011G037000	0.076	0.124	0.102	0.024	0.12	0.104
Potri.011G037100	0.769	0.548	0.688	0.862	0.847	0.498
Potri.011G037300	0.064	0.025	0.024	0.098	0.104	0.059
Potri.011G037600	0.114	0.027	0.037	0.134	0.009	0.132
Potri.011G037800	0.033	0	0.277	0.016	0.022	0.046
Potri.011G037900	0.011	0	0.024	0	0.022	0.005
Potri.011G038000	0.017	0	0.174	0	0.02	0.004
Potri.011G038800	0.101	0.075	0.097	0.008	0.009	0.047
Potri.011G039100	0.143	0.099	0.094	0.031	0.042	0.216
Potri.011G039300	0.01	0.019	0.127	0.051	0.004	0.084
Potri.011G039400	0.07	0.067	0.139	0.209	0.031	0.102
Potri.011G125000	0.04	0	0.005	0	0.01	0
Potri.011G125100	0.126	0.086	0.103	0.077	0.091	0.143
Potri.011G125200	0.191	0.233	0.364	0.442	0.706	0.764
Potri.011G128600	0.004	0	0.018	0	0.005	0
Potri.011G128700	0.017	0.113	0.012	0.061	0.043	0.012
Potri.011G128800	0.027	0.021	0.044	0.126	0.217	0.094
Potri.011G129000	0.056	0.032	0.039	0.022	0.022	0.081
Potri.011G129300	0.005	0.016	0.057	0.008	0.02	0
Potri.011G154400	0.004	0	0.005	0.021	0.03	0.054
Potri.012G034900	0.086	0.405	0.244	0.585	0.209	0.261
Potri.013G086100	0.042	0.031	0.008	0.148	0	0.008
Potri.013G094000	0.946	0.595	0.791	0.274	0.151	0.013
Potri.013G096000	0	0.011	0.076	0.013	0.033	0.113
Potri.013G096400	0.055	0.036	0.038	0	0.031	0.038
Potri.013G150800	0.302	0.047	0.142	0.051	0.031	0.023
Potri.016G102500	0.235	0.165	0.235	0.16	0.678	0.216
Potri.019G007300	0	0	0	0	0	0
Potri.019G007600	0.006	5.585	0.746	6.066	5.062	0.296
Potri.019G011400	0	0.009	0.02	0	0.002	0
Potri.019G086200	0.024	0.02	0.082	0.05	0.024	0.018
Potri.019G119600	0.319	0.049	0.137	0.045	0.02	0.028
Potri.019G119700	0.312	0.045	0.212	0.067	0.009	0.174
Potri.019G119900	0.093	0.272	0.259	0.018	0.18	0.065
Potri.T021100	0.004	0	0	0.015	0.007	0
Potri.T021200	0.021	0	0.145	0.008	0	0.035
Potri.T021500	0.444	0.469	0.41	0.008	0.089	0.185
Potri.T021600	0	0.016	0	0.015	0.041	0.005
Potri.T021700	0.05	0.042	0.183	0.02	0.129	0.08
Potri.T021900	0.011	0.023	0.059	0.006	0.012	0.002
Potri.T022000	0.001	0	0.006	0	0.005	0.003
Potri.T022200	0	0	0	0	0	0
Potri.T022400	0.041	0	0.071	0.035	0.064	0.033
Potri.T022600	0.016	0.025	0.016	0.133	0.075	0.061
Potri.T022800	0.179	1.003	2.027	0.572	0.674	1.05
Potri.T023000	0.149	0.034	0.206	0.285	0.415	0.406
Potri.T023200	0.221	0.068	0.161	0.087	0.237	0.186
Potri.T023400	0.086	0.14	0.152	0.316	0.47	0.504
Potri.T023500	0.389	0.328	0.64	0.5	0.491	0.139
Potri.T023600	0.03	0.027	0.074	0	0.023	0.032
Potri.T084200	0.014	0.013	0.008	0	0	0
Potri.T084700	0.004	0.015	0.006	0.01	0.002	0.002
Potri.T084800	0	0.041	0.06	0.103	0.016	0.023
Potri.T084900	0	0.071	0.549	0.034	0.063	0.146
Potri.T085000	0.005	0.003	0.051	0.004	0.041	0.029
Potri.T085100	0	0.041	0.008	0.034	0	0
Potri.T139300	0.382	0.005	0.397	0.008	0.231	0.106
Potri.T157500	0	0	0.087	0	0.023	0.016
Potri.T177000	0	0	0.024	0	0.024	0

## Sheet: L-type 
GeneID	BESC423.ZL 7 female early	BESC443.ZG 43 female receptive	BESC842.ZI 22 female late	GW9592.ZK 10 male early	GW9840.ZE 30 male early	GW9911.ZK 51 male mid	Specificity
Potri.001G283200	0.441	1.035	1.286	0.102	0.64	0.951	female
Potri.001G283400	0.115	0.07	1.36	0.275	0.255	0.476	female
Potri.006G088600	0.462	2.734	3.58	0.917	0.745	0.613	female
Potri.006G088900	9.922	6.661	7.458	0.345	0.38	0.12	female
Potri.007G004200	1.041	0.136	0.35	0.093	0.308	0.172	female
Potri.011G053100	1.244	0.506	0.422	0.256	0.166	0.332	female
Potri.T082900	0.072	1.487	0.881	0.106	0.245	0.008	female
Potri.T083100	0.076	1.439	0.475	0.07	0.214	0	female
Potri.T083500	0.053	1.045	2.139	0.382	0.301	0	female
Potri.001G455500	0.921	0.832	0.953	1.797	3.194	2.822	male
Potri.005G189500	0	0.05	0.008	1.777	1.835	1.885	male
Potri.001G368300	1.357	0.484	1.012	1.575	2.068	0.536	both
Potri.004G044200	1.719	2.58	2.602	2.658	2.371	6.73	both
Potri.006G088400	1.775	1.029	12.338	3.64	3.26	0.739	both
Potri.006G130000	8.645	4.126	8.312	13.146	12.342	3.181	both
Potri.008G058400	3.306	3.417	4.362	4.451	2.557	4.293	both
Potri.010G200600	4.506	3.979	3.374	2.708	2.138	2.446	both
Potri.011G093700	1.968	1.163	1.629	1.26	2.575	0.3	both
Potri.011G146500	0.963	1.169	0.86	1.048	1.488	1.73	both
Potri.012G084900	2.327	2.351	2.051	1.339	1.043	2.254	both
Potri.015G004500	5.018	6.547	5.871	5.362	4.547	13.773	both
Potri.015G083300	2.953	7.254	6.544	3.066	3.227	7.513	both
Potri.016G087800	5.331	4.359	5.194	1.768	1.706	0.367	both
Potri.016G101000	6.632	4.842	6.053	4.43	4.852	4.121	both
Potri.001G244000	0	0.015	0	0.238	0.02	0.512
Potri.001G283700	0.073	0.077	0.042	0.119	0.073	0.068
Potri.001G284200	0.003	0.017	0	0.03	0.044	0.047
Potri.003G094700	0.392	0.175	0.763	0.464	0.846	0.076
Potri.003G196600	0.707	0.831	0.492	0.495	0.327	0.515
Potri.004G209300	0.172	0.04	0.125	0.113	0.25	0.432
Potri.006G103200	0.047	0.192	0.254	0.013	0.006	0.123
Potri.006G193000	0.157	0.09	0.301	0.211	0.478	0.288
Potri.007G004300	0.028	0.025	0.06	0.027	0.036	0.036
Potri.007G004400	0.66	0.386	0.848	0.144	0.225	0.488
Potri.007G004500	0.009	0.013	0	0.057	0.008	0.04
Potri.009G035400	0	0	0	0	0	0.038
Potri.009G035500	0.016	0.012	0	0	0	0
Potri.009G035600	0	0.014	0.011	0	0.011	0.03
Potri.009G035700	0.038	0	0.051	0.013	0.009	0.096
Potri.009G035800	0.175	0.117	0.23	0.159	0.173	0.311
Potri.009G036100	0.385	0.213	0.305	0.024	0.112	0.145
Potri.009G036300	0.868	0.606	0.461	0.26	0.208	0.989
Potri.009G036500	0.179	0.256	0.242	0.015	0.119	0.165
Potri.011G053200	0.727	0.63	0.292	0.422	0.321	0.479
Potri.016G045000	0.004	0.017	0.116	0.085	0.083	0.032
Potri.016G123300	0.049	0.161	0.009	0.076	0	0.008
Potri.016G123500	0	0.043	0	0.069	0.028	0.069
Potri.018G028800	0	0	0	0.036	0	0.029
Potri.T083600	0.288	0.008	0	0.018	0	0.013
Potri.T133000	0	0	0	0	0	0

## Sheet: C-type 
GeneID	BESC423.ZL 7 female early	BESC443.ZG 43 female receptive	BESC842.ZI 22 female late	GW9592.ZK 10 male early	GW9840.ZE 30 male early	GW9911.ZK 51 male mid	Specificity
Potri.001G160300	1.566	2.262	2.433	1.052	1.431	0.628	both
